# Supplementary material for: Characterization of genome-wide H3K27ac profiles reveals a distinct PM2.5-associated histone modification signature
Source: Environ Health. 2015 Aug 15;14:65. doi: 10.1186/s12940-015-0052-5 (PMC4537530; doi:10.1186/s12940-015-0052-5)
Supplement: Additional file 3: Table S3. — Complete list of differentially modified H3K27ac loci. (XLSX 69 kb) [file 12940_2015_52_MOESM3_ESM.xlsx]

## Sheet: Tables S3
Chromosome	Start	End	Modification status	Associated genes
chr1	898881	899683	induced	NOC2L (-4612), PLEKHN1 (-2595)
chr1	939508	940059	induced	HES4 (-4232)
chr1	1020032	1022672	induced	RNF223 (-11665), C1orf159 (+30126)
chr1	1084605	1086359	induced	C1orf159 (-34004), TTLL10 (-23801)
chr1	1267280	1269810	induced	TAS1R3 (+1851), DVL1 (+15947)
chr1	1341776	1343383	induced	MRPL20 (+113)
chr1	1538106	1539645	induced	C1orf233 (-3400)
chr1	1848503	1853345	induced	TMEM52 (-212)
chr1	1940889	1941443	induced	TMEM52 (-90454), GABRD (-9614)
chr1	2214129	2216278	induced	SKI (+55070)
chr1	2350560	2351341	induced	PLCH2 (-47947), PEX10 (-6982)
chr1	2717868	2719995	induced	NONE
chr1	2860282	2860703	induced	ACTRT2 (-77553)
chr1	3377965	3381085	induced	ARHGEF16 (+8535)
chr1	3407644	3416382	induced	ARHGEF16 (+41023)
chr1	3427203	3428996	induced	ARHGEF16 (+57110), MEGF6 (+99959)
chr1	3546059	3546637	induced	TPRG1L (+4782), WRAP73 (+20289)
chr1	3613719	3615728	induced	SMIM1 (-74628), TP73 (+45640)
chr1	4060590	4061503	induced	NONE
chr1	6156188	6157577	induced	KCNAB2 (+50902), CHD5 (+83300)
chr1	6188161	6188934	induced	CHD5 (+51635), KCNAB2 (+82567)
chr1	8405344	8406447	induced	SLC45A1 (+28010)
chr1	8931068	8932156	induced	RERE (-54088), ENO1 (+7137)
chr1	9459744	9460340	induced	NONE
chr1	9713885	9714705	induced	PIK3CD (+2492)
chr1	11723664	11725099	induced	FBXO6 (+201)
chr1	11788759	11790290	induced	AGTRAP (-6687), DRAXIN (+37739)
chr1	16342662	16343450	induced	ZBTB17 (-40435), HSPB7 (+2229)
chr1	16344777	16345403	induced	CLCNKA (-3457), HSPB7 (+195)
chr1	17315995	17316750	induced	MFAP2 (-9043), ATP13A2 (+21894)
chr1	17928437	17929055	induced	ARHGEF10L (+62416)
chr1	21928125	21929412	induced	RAP1GAP (+49579), ALPL (+92904)
chr1	21931623	21933185	induced	RAP1GAP (+45944), ALPL (+96539)
chr1	25233439	25233955	induced	RUNX3 (+57804)
chr1	25757900	25758488	induced	TMEM57 (+783)
chr1	26509303	26510106	induced	CATSPER4 (-7347), CNKSR1 (+5811)
chr1	27267877	27268474	induced	TRNP1 (-52022), NUDC (+19959)
chr1	27286156	27287086	induced	TRNP1 (-33577), NUDC (+38404)
chr1	27626008	27626890	induced	TMEM222 (-22202), WDTC1 (+65290)
chr1	27659054	27659648	induced	SYTL1 (-12013), TMEM222 (+10700)
chr1	27676911	27678099	induced	SYTL1 (+6141), MAP3K6 (+15878)
chr1	27718648	27719357	induced	GPR3 (-145)
chr1	27873702	27875019	induced	WASF2 (-57692), AHDC1 (+55782)
chr1	27876299	27878332	induced	WASF2 (-60647), AHDC1 (+52827)
chr1	27924092	27925077	induced	AHDC1 (+5558)
chr1	30952793	30953694	induced	NONE
chr1	31217942	31219599	induced	MATN1 (-22337), LAPTM5 (+11896)
chr1	31896351	31897379	induced	SERINC2 (+14453)
chr1	32053417	32054004	induced	HCRTR1 (-29590), TINAGL1 (+11575)
chr1	32201848	32202588	induced	COL16A1 (-32298), BAI2 (+27418)
chr1	32204384	32205285	induced	COL16A1 (-34915), BAI2 (+24801)
chr1	32712870	32714636	induced	LCK (-3087)
chr1	33765038	33765672	induced	A3GALT2 (+21344), ZNF362 (+43181)
chr1	36583749	36584503	induced	COL8A2 (+6695), ADPRHL2 (+29650)
chr1	36834803	36835767	induced	EVA1B (-45530), STK40 (+16200)
chr1	36843193	36843842	induced	EVA1B (-53763), STK40 (+7967)
chr1	37428639	37429186	induced	GRIK3 (+70813)
chr1	37470494	37471244	induced	GRIK3 (+28857)
chr1	38554022	38554541	induced	POU3F1 (-41832)
chr1	39879301	39879989	induced	BMP8A (-77673)
chr1	40348938	40349333	induced	TRIT1 (+42)
chr1	40433910	40434478	induced	CAP1 (-71711), MFSD2A (+13372)
chr1	41264864	41265485	induced	KCNQ4 (+15491), CITED4 (+62843)
chr1	41283506	41284565	induced	KCNQ4 (+34352), CITED4 (+43982)
chr1	41923038	41923886	induced	EDN2 (+26880), FOXO6 (+95868)
chr1	44870845	44871280	induced	RNF220 (+197)
chr1	45797497	45798246	induced	TOE1 (-7470), HPDL (+5327)
chr1	45805413	45806340	induced	MUTYH (+183), TOE1 (+535)
chr1	46868952	46869722	induced	FAAH (+9400)
chr1	50888313	50888928	induced	DMRTA2 (+551)
chr1	53555006	53556324	induced	PODN (+27780), SLC1A7 (+52584)
chr1	62784127	62785149	induced	KANK4 (+447)
chr1	68236249	68236666	induced	GNG12 (+62692), GADD45A (+85714)
chr1	109729283	109729699	induced	SARS (-27049), KIAA1324 (+72868)
chr1	109806756	109807132	induced	CELSR2 (+14303), PSRC1 (+18846)
chr1	109812518	109813867	induced	PSRC1 (+12597), CELSR2 (+20552)
chr1	110428993	110430215	induced	CSF1 (-23651)
chr1	110438623	110439127	induced	CSF1 (-14380)
chr1	142537342	142539182	induced	NONE
chr1	153946135	153946747	induced	JTB (+3723), CREB3L4 (+6062)
chr1	154391250	154392946	induced	TDRD10 (-83350), IL6R (+14429)
chr1	155217735	155218393	induced	GBA (-3603)
chr1	156163890	156164384	induced	SLC25A44 (+257)
chr1	159879793	159880538	induced	CCDC19 (-10213), TAGLN2 (+15356)
chr1	160053474	160054710	induced	KCNJ9 (+2732), IGSF8 (+14387)
chr1	161042516	161043309	induced	ARHGAP30 (-3178)
chr1	173990824	173991848	induced	RC3H1 (+99)
chr1	185390320	185390777	induced	NONE
chr1	193073666	193074741	induced	GLRX2 (+1040), TROVE2 (+45040)
chr1	201010163	201010631	induced	KIF21B (-17569), CACNA1S (+71297)
chr1	203544399	203544909	induced	ATP2B4 (-51035), OPTC (+81383)
chr1	220701957	220702572	induced	MARK1 (+366)
chr1	228344208	228346252	induced	IBA57 (-8286), GJC2 (+7677)
chr1	228415060	228415487	induced	OBSCN (+19443)
chr1	236107915	236108616	induced	LYST (-78046)
chr1	244438270	244438686	induced	NONE
chr1	247267192	247267887	induced	ZNF669 (+134)
chr10	990361	990706	induced	LARP4B (-58832), GTPBP4 (-43804)
chr10	1285729	1286211	induced	NONE
chr10	3194360	3195259	induced	PITRM1 (+20193), PFKP (+85098)
chr10	35512858	35513472	induced	CREM (+96777)
chr10	42355882	42357324	induced	NONE
chr10	42360350	42361504	induced	NONE
chr10	42364508	42365033	induced	NONE
chr10	42379631	42380538	induced	NONE
chr10	43702046	43702687	induced	RASGEF1A (+2265), CSGALNACT2 (+68433)
chr10	43722759	43723893	induced	RASGEF1A (-18694)
chr10	48492412	48493256	induced	GDF10 (-53858)
chr10	73335923	73336930	induced	NONE
chr10	73393836	73394482	induced	C10orf105 (+85419)
chr10	73581598	73582067	induced	CDH23 (+26305), PSAP (+29293)
chr10	73829701	73830433	induced	SPOCK2 (+18464)
chr10	79313052	79313793	induced	KCNMA1 (+83977)
chr10	80786733	80787268	induced	ZMIZ1 (-41791)
chr10	80841232	80842020	induced	ZMIZ1 (+12834)
chr10	81027543	81028631	induced	PPIF (-79147)
chr10	81064617	81066428	induced	PPIF (-41711)
chr10	81145787	81146505	induced	PPIF (+38912), ZCCHC24 (+59237)
chr10	81838100	81838879	induced	TMEM254 (+64)
chr10	99132535	99134455	induced	FRAT2 (-39037), RRP12 (+27605)
chr10	102820115	102821601	induced	KAZALD1 (-740)
chr10	104159867	104161242	induced	NFKB2 (+6201), PSD (+18346)
chr10	104233206	104233888	induced	TMEM180 (+12395), ACTR1A (+28921)
chr10	105478724	105479364	induced	NONE
chr10	105793797	105795576	induced	COL17A1 (+51073), SLK (+67728)
chr10	106095184	106096375	induced	ITPRIP (-2117)
chr10	111874209	111875027	induced	MXI1 (-92745)
chr10	126230976	126232178	induced	LHPP (+81173)
chr10	126301129	126302366	induced	NONE
chr10	126392438	126392832	induced	FAM53B (+39984)
chr10	129703289	129703742	induced	PTPRE (-1809)
chr10	131763048	131763723	induced	EBF3 (-1281)
chr10	132314515	132315184	induced	NONE
chr10	132588261	132589169	induced	NONE
chr10	134083894	134084951	induced	STK32C (+37021), DPYSL4 (+84019)
chr10	134111527	134112068	induced	STK32C (+9646)
chr10	134217108	134219304	induced	STK32C (-96762)
chr10	134223849	134225245	induced	NONE
chr10	134229461	134233013	induced	NONE
chr10	134732308	134733375	induced	NONE
chr10	135106096	135106779	induced	ADAM8 (-16066), TUBGCP2 (+10047)
chr10	135190769	135192228	induced	ECHS1 (-4306), PAOX (-1239)
chr11	189579	190331	induced	SCGB1C1 (-3125)
chr11	195265	195862	induced	ODF3 (-1174)
chr11	330354	330972	induced	B4GALNT4 (-39141), IFITM3 (-9613)
chr11	459389	460804	induced	PTDSS2 (+9817), RNH1 (+43473)
chr11	498578	499348	induced	RNH1 (+4607), PTDSS2 (+48683)
chr11	537726	539047	induced	HRAS (-2837)
chr11	557466	559775	induced	RASSF7 (-2431)
chr11	561928	564064	induced	PHRF1 (-13525), RASSF7 (+1944)
chr11	565579	566520	induced	PHRF1 (-10471), RASSF7 (+4998)
chr11	607089	608986	induced	IRF7 (+7690), PHRF1 (+31517)
chr11	618868	621110	induced	IRF7 (-4261)
chr11	625677	626590	induced	CDHR5 (-56)
chr11	790599	791610	induced	CEND1 (-982)
chr11	794291	801913	induced	SLC25A22 (-1741)
chr11	897201	898359	induced	CHID1 (+7143), TSPAN4 (+53334)
chr11	1011509	1012568	induced	MUC6 (+24667), AP2A2 (+86158)
chr11	1124389	1125751	induced	MUC5AC (-26510), MUC2 (+50195)
chr11	1142380	1143161	induced	MUC5AC (-8809), MUC2 (+67896)
chr11	1281448	1283147	induced	MUC5B (+38002), TOLLIP (+48554)
chr11	1457886	1459219	induced	BRSK2 (+26171), MOB2 (+49423)
chr11	1770118	1771449	induced	IFITM10 (+1037), KRTAP5-6 (+52359)
chr11	1958744	1959923	induced	MRPL23 (-9174), TNNT3 (+18542)
chr11	1993231	1993968	induced	MRPL23 (+25092)
chr11	2036446	2037638	induced	MRPL23 (+68534)
chr11	2053321	2055450	induced	MRPL23 (+85878)
chr11	2182974	2184471	induced	INS (-1289), INS-IGF2 (-1284)
chr11	2409219	2411152	induced	CD81 (+11662), TRPM5 (+34089)
chr11	2425752	2427063	induced	TRPM5 (+17867), CD81 (+27884)
chr11	2555530	2556850	induced	KCNQ1 (+89969)
chr11	2607806	2609947	induced	NONE
chr11	2743581	2744414	induced	NONE
chr11	2917834	2918967	induced	CDKN1C (-11290), SLC22A18 (-5249)
chr11	3112789	3115544	induced	CARS (-35500), OSBPL5 (+72417)
chr11	6624584	6625707	induced	RRP8 (-296), ILK (+100)
chr11	6667795	6668817	induced	TPP1 (-27614), DCHS1 (+8779)
chr11	10601523	10602302	induced	LYVE1 (-11675)
chr11	12718222	12719080	induced	TEAD1 (-47937)
chr11	16707141	16707523	induced	C11orf58 (-52616)
chr11	17374902	17375326	induced	NCR3LG1 (+1841), KCNJ11 (+35092)
chr11	18033964	18035190	induced	SERGEF (+132)
chr11	27528023	27528721	induced	LIN7C (-52)
chr11	46699427	46701535	induced	ARHGAP1 (+21668), ATG13 (+61331)
chr11	48034740	48035586	induced	PTPRJ (+33050)
chr11	59029985	59031846	induced	MPEG1 (-50492)
chr11	59033169	59034329	induced	OR5AN1 (-98136), MPEG1 (-53325)
chr11	60898530	60900534	induced	VPS37C (+29557), CD5 (+29665)
chr11	61277581	61278366	induced	PPP1R32 (+29382), SYT7 (+70324)
chr11	61690778	61691618	induced	BEST1 (-26644), RAB3IL1 (-6201)
chr11	62302334	62302950	induced	AHNAK (+11665)
chr11	62701063	62701876	induced	CHRM1 (-12317), SLC22A6 (+50959)
chr11	63531977	63532778	induced	MARK2 (-74022), RTN3 (+83423)
chr11	63907774	63908498	induced	MACROD1 (+25397), FLRT1 (+37476)
chr11	64001276	64001903	induced	VEGFB (-420)
chr11	64124509	64128292	induced	RPS6KA4 (-242)
chr11	64217132	64217680	induced	RPS6KA4 (+90763)
chr11	64390835	64391293	induced	SLC22A12 (+32782), NRXN2 (+99596)
chr11	64534390	64535807	induced	PYGM (-7330), SF1 (+10842)
chr11	64599940	64601475	induced	MEN1 (-21942), CDC42BPG (+11333)
chr11	64662298	64663032	induced	EHD1 (-16474), ATG2A (+22055)
chr11	65362553	65363486	induced	KCNK7 (+447)
chr11	65364993	65366272	induced	KCNK7 (-2166)
chr11	65377132	65377683	induced	KCNK7 (-13941), MAP3K11 (+4305)
chr11	65401409	65404227	induced	SIPA1 (-4774)
chr11	65474642	65475210	induced	KAT5 (-4579)
chr11	65637893	65639744	induced	EFEMP2 (+1558), MUS81 (+10943)
chr11	65648252	65651073	induced	CTSW (+2383), FIBP (+6339)
chr11	65787688	65788198	induced	CATSPER1 (+6045), CST6 (+8631)
chr11	66082083	66083681	induced	CD248 (+1633), TMEM151A (+23541)
chr11	66260490	66261475	induced	BBS1 (-17097), DPP3 (+13103)
chr11	67186796	67187872	induced	RPS6KB2 (-8638), CARNS1 (+3777)
chr11	67788073	67789132	induced	NDUFS8 (-9491), ALDH3B1 (+12555)
chr11	68450520	68452659	induced	GAL (-353)
chr11	68934112	68934963	induced	NONE
chr11	68959734	68960373	induced	NONE
chr11	69632170	69632990	induced	FGF4 (-42409), FGF3 (+1212)
chr11	70007659	70009154	induced	FADD (-40862), ANO1 (+83999)
chr11	70375070	70375957	induced	NONE
chr11	72327805	72328822	induced	PDE2A (+57183)
chr11	72337988	72338559	induced	PDE2A (+47223)
chr11	72363863	72364493	induced	PDE2A (+21319)
chr11	72456539	72457544	induced	PDE2A (-71545), ARAP1 (+6406)
chr11	72479518	72480049	induced	ARAP1 (-16336), STARD10 (+24942)
chr11	72537084	72538517	induced	ATG16L2 (+12448)
chr11	72896388	72897046	induced	FCHSD2 (-43411), P2RY2 (-32627)
chr11	73372022	73372864	induced	PLEKHB1 (+15220), RAB6A (+99739)
chr11	74171957	74173098	induced	PGM2L1 (-63010), KCNE3 (+6145)
chr11	118772043	118773104	induced	BCL9L (+9039), CXCR5 (+18099)
chr11	119429969	119430660	induced	NONE
chr11	119599147	119600438	induced	PVRL1 (+1)
chr11	124981293	124981797	induced	PKNOX2 (-53057), TMEM218 (-8340)
chr11	125999496	126000297	induced	CDON (-66710), RPUSD4 (+81690)
chr11	126255770	126256434	induced	ST3GAL4 (-19575), DCPS (+82455)
chr11	129785370	129785824	induced	NFRKB (-22693), PRDM10 (+87133)
chr12	732122	733327	induced	NINJ2 (+40220)
chr12	6438461	6439220	induced	TNFRSF1A (+12439), PLEKHG6 (+18742)
chr12	6554039	6554907	induced	CD27 (+440)
chr12	6902124	6902610	induced	GPR162 (-28344), CD4 (+3729)
chr12	6960916	6961555	induced	USP5 (-56), CDCA3 (-6)
chr12	7013881	7014501	induced	LRRC23 (+294)
chr12	7282280	7283523	induced	RBP5 (-1364), CLSTN3 (+107)
chr12	26441000	26441517	induced	SSPN (+92830)
chr12	32907903	32908414	induced	YARS2 (+677)
chr12	39836476	39837625	induced	KIF21A (-263)
chr12	48183459	48184510	induced	SLC48A1 (+16994), HDAC7 (+29583)
chr12	49426675	49427836	induced	PRKAG1 (-14694), KMT2D (+21851)
chr12	49436105	49437118	induced	PRKAG1 (-24050), KMT2D (+12495)
chr12	52455786	52456790	induced	C12orf44 (-7467), NR4A1 (+39672)
chr12	53602429	53603268	induced	ITGB7 (-1758)
chr12	57601809	57602636	induced	NXPH4 (-8355), LRP1 (+79941)
chr12	57604106	57606004	induced	NXPH4 (-5523), LRP1 (+82773)
chr12	58087892	58088499	induced	OS9 (+292)
chr12	58125937	58127300	induced	AGAP2 (+5410), OS9 (+38715)
chr12	64237296	64238288	induced	SRGAP1 (-281)
chr12	102446020	102447215	induced	CCDC53 (+9284)
chr12	107349246	107350418	induced	C12orf23 (+332)
chr12	109025587	109026604	induced	SELPLG (-242)
chr12	109182548	109182903	induced	CORO1C (-57354), SSH1 (+68640)
chr12	109210762	109211486	induced	CORO1C (-85752), SSH1 (+40242)
chr12	110317839	110318237	induced	GLTP (+255)
chr12	111051692	111052271	induced	TCTN1 (+13)
chr12	111126166	111127797	induced	HVCN1 (-468)
chr12	112600830	112602529	induced	TRAFD1 (+38331)
chr12	113723507	113726819	induced	SLC24A6 (+47672), TPCN1 (+65898)
chr12	117174904	117175304	induced	RNFT2 (-992), C12orf49 (+762)
chr12	123332798	123333745	induced	HIP1R (+13299), VPS37B (+47719)
chr12	123351821	123353127	induced	VPS37B (+28517), HIP1R (+32501)
chr12	123883452	123884032	induced	SETD8 (+15422), RILPL2 (+37522)
chr12	131587457	131588452	induced	NONE
chr12	132344398	132344864	induced	ULK1 (-34565), MMP17 (+31693)
chr12	132393132	132393932	induced	PUS1 (-20236), ULK1 (+14336)
chr12	132664852	132665753	induced	GALNT9 (+25270), NOC4L (+36310)
chr12	132859747	132860709	induced	NONE
chr12	133186933	133188153	induced	P2RX2 (-7860)
chr12	133240642	133241583	induced	POLE (+22832), P2RX2 (+45710)
chr13	19728857	19729678	induced	TUBA3C (+26724)
chr13	24825615	24826321	induced	C1QTNF9 (-55336)
chr13	50782779	50783438	induced	NONE
chr13	52499626	52500265	induced	CCDC70 (+63829), ATP7B (+85684)
chr13	111466019	111466718	induced	ING1 (+99040)
chr13	113380079	113380836	induced	ATP11A (+35815)
chr13	113548448	113549898	induced	MCF2L (-74362)
chr13	113817154	113817939	induced	PROZ (+4579), PCID2 (+45436)
chr13	114023417	114023896	induced	GRTP1 (-5216), ADPRHL1 (+84182)
chr13	114255152	114256015	induced	TFDP1 (+16528), ATP4B (+56917)
chr13	114755104	114755657	induced	NONE
chr13	114870516	114871238	induced	RASA3 (+27209)
chr14	21538416	21540162	induced	ARHGEF40 (+860)
chr14	24040304	24041195	induced	AP1G2 (-3471)
chr14	45466097	45466801	induced	PRPF39 (-86853)
chr14	58765117	58766450	induced	ARID4A (+681)
chr14	69050118	69050578	induced	NONE
chr14	74871610	74872866	induced	SYNDIG1L (+20567), VRTN (+57122)
chr14	75763646	75763959	induced	FOS (+18326)
chr14	77542934	77543738	induced	IRF2BPL (-48302), ZDHHC22 (+64798)
chr14	90422079	90423067	induced	EFCAB11 (-1540), TDP1 (+278)
chr14	91699456	91701148	induced	GPR68 (+19967)
chr14	91779350	91780519	induced	GPR68 (-59666)
chr14	93050434	93051595	induced	RIN3 (+70897)
chr14	93541797	93542438	induced	ITPK1 (+40030)
chr14	100989093	100990007	induced	BEGAIN (+44857)
chr14	101058537	101059739	induced	BEGAIN (-24731)
chr14	101654792	101655228	induced	NONE
chr14	102383422	102384296	induced	DYNC1H1 (-47006)
chr14	103004084	103005786	induced	RCOR1 (-54063)
chr14	103596079	103597852	induced	TNFAIP2 (+7168)
chr14	103699167	103700123	induced	NONE
chr14	104010953	104014099	induced	BAG5 (+16109), TRMT61A (+17005)
chr14	104569232	104569803	induced	KIF26A (-35542), ASPG (+17502)
chr14	104570043	104571742	induced	KIF26A (-34167), ASPG (+18877)
chr14	104639690	104641028	induced	C14orf144 (-70182), KIF26A (+35299)
chr14	105239480	105240402	induced	SIVA1 (+20504), AKT1 (+20520)
chr14	105438440	105440319	induced	AHNAK2 (+5314), PLD4 (+48220)
chr14	105446501	105448860	induced	AHNAK2 (-2987)
chr14	105680087	105682224	induced	BTBD6 (-33755), NUDT14 (-33516)
chr14	105714349	105714863	induced	BTBD6 (-305)
chr14	105740737	105742070	induced	PACS2 (-39677), BTBD6 (+26493)
chr14	105855921	105856430	induced	BRF1 (-74250), TEX22 (-8744)
chr14	105961338	105962144	induced	TMEM121 (-31199), CRIP1 (+9087)
chr14	106049020	106049572	induced	TMEM121 (+56356)
chr15	41815368	41816431	induced	LTK (-9896), RPAP1 (+20557)
chr15	42128024	42129171	induced	PLA2G4B (-1375)
chr15	43425534	43426550	induced	TMEM62 (+320)
chr15	43802955	43803686	induced	TP53BP1 (-17952), MAP1A (-6502)
chr15	45463827	45464389	induced	SHF (+29265), DUOX1 (+41977)
chr15	65164749	65166367	induced	ANKDD1A (-38543), ENSG00000249240 (+31411)
chr15	73588185	73589259	induced	HCN4 (+72883)
chr15	75081004	75083087	induced	LMAN1L (-23011), CSK (+7648)
chr15	75417114	75417494	induced	NONE
chr15	75652006	75653006	induced	MAN2C1 (+8430), NEIL1 (+12546)
chr15	77316018	77316648	induced	PSTPIP1 (+28907), TSPAN3 (+47237)
chr15	77329192	77330548	induced	TSPAN3 (+33700), PSTPIP1 (+42444)
chr15	81584192	81585875	induced	STARD5 (+31432), IL16 (+67293)
chr15	86332404	86333167	induced	KLHL25 (+5475)
chr15	89868581	89869271	induced	POLG (+9152), FANCI (+81728)
chr15	90173396	90174114	induced	KIF7 (+24927), TICRR (+55042)
chr15	90309786	90311471	induced	MESP1 (-16088), MESP2 (-8960)
chr15	90622694	90623860	induced	IDH2 (+22459), ZNF710 (+78653)
chr15	101481196	101482162	induced	LRRK1 (+22259)
chr15	101593458	101593916	induced	NONE
chr16	133769	135163	induced	MPG (+6210), NPRL3 (+54203)
chr16	428708	430150	induced	MRPL28 (-8902), TMEM8A (+2553)
chr16	449373	450548	induced	DECR2 (-1865)
chr16	455889	456646	induced	RAB11FIP3 (-19351), DECR2 (+4442)
chr16	628231	629209	induced	RAB40C (-10637), PIGQ (+8702)
chr16	691334	693327	induced	RHOT2 (-25755), WFIKKN1 (+11399)
chr16	725901	728793	induced	STUB1 (-2929)
chr16	783568	784236	induced	HAGHL (+6631), NARFL (+7100)
chr16	787147	788312	induced	NARFL (+3272), HAGHL (+10459)
chr16	951968	952803	induced	LMF1 (+68613)
chr16	1057640	1058448	induced	SSTR5 (-70737), SOX8 (+26236)
chr16	1064990	1065722	induced	SSTR5 (-63425), SOX8 (+33548)
chr16	1166218	1167065	induced	CACNA1H (-36599), C1QTNF8 (-20398)
chr16	1169750	1170761	induced	CACNA1H (-32985), C1QTNF8 (-24012)
chr16	1327064	1328738	induced	UBE2I (-30980), TPSD1 (+21767)
chr16	1390637	1391623	induced	BAIAP3 (+6625), TSR3 (+10782)
chr16	2018454	2019051	induced	RPS2 (-3892), TBL3 (-3285)
chr16	2069250	2071078	induced	NPW (+643)
chr16	2133293	2136203	induced	NTHL1 (-36881), PKD1 (+51151)
chr16	2256729	2257916	induced	MLST8 (+2108), BRICD5 (+4628)
chr16	2521081	2523274	induced	TBC1D24 (-2976), NTN3 (+678)
chr16	3628110	3628622	induced	SLX4 (+33233), CLUAP1 (+77442)
chr16	4029176	4029899	induced	CREBBP (-98811)
chr16	4315091	4316177	induced	SRL (-23553), TFAP4 (+7442)
chr16	4421904	4423098	induced	VASN (+652)
chr16	4438877	4439478	induced	VASN (+17329), CORO7-PAM16 (+27410)
chr16	11409186	11410049	induced	PRM1 (-34411), RMI2 (-29670)
chr16	15766978	15767693	induced	NDE1 (+30212)
chr16	23690790	23691551	induced	PLK1 (+1028), ERN2 (+33650)
chr16	25117925	25118827	induced	LCMT1 (-4674)
chr16	27357715	27358217	induced	IL21R (-55517), IL4R (+32732)
chr16	28073696	28074451	induced	GSG1L (+756)
chr16	28525477	28526040	induced	IL27 (-7604), NUPR1 (+24570)
chr16	28985856	28986979	induced	SPNS1 (+322)
chr16	30063969	30065073	induced	ALDOA (+77)
chr16	30440872	30442210	induced	DCTPP1 (-145)
chr16	30679695	30681418	induced	SRCAP (-29905), FBRS (+10805)
chr16	30720888	30721381	induced	PHKG2 (-38456), SRCAP (+10673)
chr16	30982411	30983206	induced	HSD3B7 (-13723), SETD1A (+14194)
chr16	31072820	31073568	induced	ZNF668 (+3182), STX4 (+28382)
chr16	31889254	31890046	induced	ZNF267 (+4571)
chr16	33887425	33887957	induced	NONE
chr16	48198929	48199677	induced	ABCC12 (-18622), ABCC11 (+66879)
chr16	50099737	50100664	induced	PAPD5 (-86628), CNEP1R1 (+41880)
chr16	50343570	50344112	induced	ADCY7 (+43414), BRD7 (+58849)
chr16	50704373	50704954	induced	SNX20 (+10599)
chr16	57517626	57518137	induced	DOK4 (+2525), POLR2C (+21583)
chr16	57686213	57686936	induced	GPR97 (-15524), GPR56 (+24156)
chr16	58028930	58031544	induced	ZNF319 (+3525), TEPP (+19898)
chr16	67552329	67552743	induced	AGRP (-34820), FAM65A (-11094)
chr16	68039854	68040379	induced	DUS2L (-16742), DPEP2 (-5628)
chr16	71495811	71496302	induced	ZNF23 (+60)
chr16	75268102	75270096	induced	CTRB1 (+16201), BCAR1 (+30806)
chr16	81508022	81508550	induced	CMIP (+29511)
chr16	81822224	81822643	induced	PLCG2 (+9571)
chr16	84340355	84341288	induced	ATP2C2 (-61311), WFDC1 (+12570)
chr16	84958149	84958926	induced	ZDHHC7 (+86570)
chr16	85586713	85587865	induced	GSE1 (-59533)
chr16	85672357	85674021	induced	GSE1 (+26367), GINS2 (+49416)
chr16	85750574	85751776	induced	GINS2 (-28570), EMC8 (+81971)
chr16	87445176	87445620	induced	MAP1LC3B (+19992), ZCCHC14 (+80253)
chr16	87987427	87987849	induced	CA5A (-17516), BANP (-15986)
chr16	88545347	88545960	induced	ZC3H18 (-91135), ZFPM1 (+25929)
chr16	88582623	88583639	induced	ZC3H18 (-53658), ZFPM1 (+63406)
chr16	88598109	88599883	induced	ZC3H18 (-37793), ZFPM1 (+79271)
chr16	88883002	88884700	induced	APRT (-5499), GALNS (+39523)
chr16	88950177	88953584	induced	PABPN1L (-18855), CBFA2T3 (+91731)
chr16	89006552	89007593	induced	PABPN1L (-74047), CBFA2T3 (+36539)
chr16	89103913	89104813	induced	CBFA2T3 (-60751), ACSF3 (-55854)
chr16	89264325	89265600	induced	SLC22A31 (+3109), CDH15 (+26788)
chr16	89626204	89627836	induced	RPL13 (-99)
chr16	90075087	90076314	induced	DBNDD1 (+828)
chr17	170724	171982	induced	RPH3AL (+31245)
chr17	403713	404372	induced	NONE
chr17	1198154	1198788	induced	TUSC5 (+15514)
chr17	1387445	1387884	induced	CRK (-28113), MYO1C (+8441)
chr17	1523853	1524392	induced	PITPNA (-58013), SLC43A2 (+8007)
chr17	1611125	1611703	induced	PRPF8 (-23283), TLCD2 (+2318)
chr17	3702480	3702810	induced	ITGAE (+1892), GSG2 (+75434)
chr17	3846683	3847451	induced	P2RX1 (-27273), ATP2A3 (+20518)
chr17	3862653	3864051	induced	P2RX1 (-43558), ATP2A3 (+4233)
chr17	6941514	6942184	induced	SLC16A13 (+2455), SLC16A11 (+5393)
chr17	7220394	7221428	induced	GPS2 (-2028)
chr17	7365696	7366727	induced	SLC35G6 (-18509), CHRNB1 (+17832)
chr17	7492373	7492980	induced	SOX15 (+811)
chr17	7736519	7736968	induced	KDM6B (-6478)
chr17	8787192	8788092	induced	PIK3R6 (-16648), PIK3R5 (+81382)
chr17	10022873	10023504	induced	GAS7 (+78679)
chr17	10632961	10633757	induced	TMEM220 (+274)
chr17	17399382	17400474	induced	RASD1 (-221)
chr17	18143143	18146062	induced	LLGL1 (+15702), FLII (+17627)
chr17	18167046	18167893	induced	SMCR7 (+3046), TOP3A (+50837)
chr17	19188474	19189116	induced	EPN2 (+48141), B9D1 (+77231)
chr17	19288511	19289383	induced	MFAP4 (+1556), MAPK7 (+7913)
chr17	21245320	21245929	induced	KCNJ12 (-33884), MAP2K3 (+57641)
chr17	21311880	21313115	induced	KCNJ12 (+32989)
chr17	25564967	25565855	induced	WSB1 (-55695)
chr17	27085374	27086538	induced	ERAL1 (-96000), TRAF4 (+14954)
chr17	29907739	29908424	induced	NONE
chr17	30468851	30470281	induced	RHOT1 (+81)
chr17	31796044	31796433	induced	NONE
chr17	37295812	37296260	induced	PLXDC1 (+11866)
chr17	38118841	38119495	induced	GSDMA (-58)
chr17	40262510	40263253	induced	ZNF385C (-47807), DHX58 (+1869)
chr17	42431897	42434024	induced	FAM171A2 (+8282), GRN (+10313)
chr17	42990389	42990869	induced	GFAP (+2233), CCDC103 (+13487)
chr17	43197584	43198571	induced	PLCD3 (+11813), NMT1 (+69100)
chr17	45896945	45897800	induced	OSBPL7 (+1763), TBX21 (+86763)
chr17	45898207	45898730	induced	OSBPL7 (+667)
chr17	56270591	56271307	induced	EPX (+851)
chr17	56355049	56356054	induced	MPO (+2744), LPO (+39765)
chr17	72350259	72351404	induced	BTBD17 (+7253), KIF19 (+28481)
chr17	72476274	72477099	induced	CD300A (+14132), CD300LB (+50918)
chr17	73502093	73502977	induced	CASKIN2 (+9129), KIAA0195 (+49990)
chr17	73564242	73565197	induced	MYO15B (-33878), LLGL2 (+42900)
chr17	73566815	73567996	induced	MYO15B (-31192), LLGL2 (+45586)
chr17	73996344	73997812	induced	CDK3 (-341)
chr17	74464627	74465563	induced	AANAT (+15662), RHBDF2 (+32394)
chr17	75432539	75434187	induced	NONE
chr17	76160003	76161077	induced	SYNGR2 (-4099)
chr17	76210061	76210875	induced	BIRC5 (+201)
chr17	76231947	76232853	induced	TMEM235 (+4416)
chr17	76863060	76863648	induced	USP36 (-26385), ENSG00000178404 (+35929)
chr17	76931744	76932320	induced	TIMP2 (-10563), LGALS3BP (+44159)
chr17	77216542	77217608	induced	NONE
chr17	77980918	77981558	induced	TBC1D16 (+28409)
chr17	78238045	78239078	induced	RNF213 (+3895)
chr17	78518691	78519293	induced	RPTOR (-76)
chr17	78932868	78935636	induced	CHMP6 (-31389)
chr17	78967806	78969460	induced	BAIAP2 (-40329), CHMP6 (+2992)
chr17	79088679	79089831	induced	AATK (+50562), BAIAP2 (+80293)
chr17	79092542	79093755	induced	AATK (+46668), BAIAP2 (+84187)
chr17	79222526	79223114	induced	C17orf89 (+9781), SLC38A10 (+46285)
chr17	79454611	79456587	induced	ACTG1 (+24208), ENSG00000171282 (+82059)
chr17	79505986	79507322	induced	FSCN2 (+11096), C17orf70 (+12749)
chr17	79509483	79511189	induced	C17orf70 (+9067), FSCN2 (+14778)
chr17	79848583	79849120	induced	ANAPC11 (-763), ALYREF (+610)
chr17	79862993	79865811	induced	NPB (+4417), PCYT2 (+4880)
chr17	79982209	79984045	induced	STRA13 (-2333), LRRC45 (+1949)
chr17	79984937	79986046	induced	STRA13 (-4698), RAC3 (-4008)
chr17	80080203	80080609	induced	FASN (-24198)
chr17	80668165	80668760	induced	RAB40B (-11859), FN3KRP (-6096)
chr17	80693404	80694144	induced	FN3K (+323)
chr17	80931423	80932437	induced	B3GNTL1 (+77756)
chr18	9772293	9773279	induced	RAB31 (+64624)
chr18	48636634	48637137	induced	SMAD4 (+80303), MEX3C (+86804)
chr18	77343499	77345132	induced	CTDP1 (-95485)
chr18	77539359	77539837	induced	KCNG2 (-84070), CTDP1 (+99797)
chr19	570870	571920	induced	BSG (-1170)
chr19	583043	585072	induced	HCN2 (-5835), BSG (+11493)
chr19	685251	686146	induced	FSTL3 (+9307), PRSS57 (+9761)
chr19	1046361	1048334	induced	HMHA1 (-18574), ABCA7 (+7246)
chr19	1070815	1071694	induced	HMHA1 (+5333), POLR2E (+24343)
chr19	1205283	1205878	induced	STK11 (-159)
chr19	1492683	1493388	induced	PCSK4 (-2629), REEP6 (+1871)
chr19	1561088	1561657	induced	MEX3D (+6684), PLK5 (+36415)
chr19	1858794	1860299	induced	REXO1 (-11095), KLF16 (+4020)
chr19	1969903	1971261	induced	CSNK1G2 (+29394), BTBD2 (+45137)
chr19	2080467	2081236	induced	MKNK2 (-29609), MOB3A (+15479)
chr19	2108372	2108974	induced	IZUMO4 (+11792), AP3D1 (+42867)
chr19	2138123	2138518	induced	AP3D1 (+13219), IZUMO4 (+41440)
chr19	2145079	2146120	induced	AP3D1 (+5940), IZUMO4 (+48719)
chr19	2285904	2287202	induced	LINGO3 (+5470), OAZ1 (+17028)
chr19	2336500	2337226	induced	TMPRSS9 (-52921), LSM7 (-8248)
chr19	2339586	2341584	induced	TMPRSS9 (-49199), LSM7 (-11970)
chr19	2415191	2416148	induced	TIMM13 (+12222), TMPRSS9 (+25886)
chr19	2428424	2429865	induced	TIMM13 (-1253)
chr19	2442885	2443599	induced	TIMM13 (-15350), LMNB2 (+13752)
chr19	2514945	2515338	induced	GADD45B (+39017)
chr19	2764905	2765689	induced	SLC39A3 (-25147), SGTA (+18072)
chr19	3205957	3206525	induced	CELF5 (-18460), NCLN (+20643)
chr19	3208261	3209317	induced	CELF5 (-15912), NCLN (+23191)
chr19	3387813	3388359	induced	NFIC (+21502), C19orf77 (+92454)
chr19	3512876	3513829	induced	DOHH (-12415), FZR1 (-9635)
chr19	3531261	3533541	induced	FZR1 (+9413), MFSD12 (+25000)
chr19	3537618	3538910	induced	FZR1 (+15276), MFSD12 (+19137)
chr19	3549634	3550243	induced	MFSD12 (+7462), FZR1 (+26951)
chr19	3808374	3809992	induced	MATK (-7373), ZFR2 (+59843)
chr19	3950046	3951233	induced	NMRK2 (+17539), DAPK3 (+20428)
chr19	3958718	3960037	induced	DAPK3 (+11690), NMRK2 (+26277)
chr19	4049932	4050646	induced	ENSG00000205147 (-7135), ZBTB7A (+16654)
chr19	4292369	4292876	induced	TMIGD2 (+9805), EBI3 (+63128)
chr19	4342247	4344274	induced	STAP2 (-4443), MPND (-263)
chr19	4497906	4498563	induced	PLIN4 (+19481), ENSG00000167674 (+25951)
chr19	4523650	4524230	induced	PLIN4 (-6224), PLIN5 (+11296)
chr19	4524835	4526011	induced	PLIN4 (-7707), PLIN5 (+9813)
chr19	4684439	4685571	induced	C19orf10 (-14623), DPP9 (+38870)
chr19	5110317	5111954	induced	NONE
chr19	5136545	5138151	induced	NONE
chr19	5155944	5156899	induced	NONE
chr19	5686387	5688192	induced	RPL36 (+6097), LONP1 (+33011)
chr19	5700421	5701572	induced	LONP1 (+19304), RPL36 (+19804)
chr19	5799225	5800684	induced	NRTN (-23858), DUS3L (-8706)
chr19	5827892	5830179	induced	NRTN (+5223), FUT6 (+10706)
chr19	5933401	5934213	induced	CAPS (+19560), RANBP3 (+44344)
chr19	6229669	6230763	induced	MLLT1 (+49743), ACSBG2 (+94531)
chr19	6380501	6382080	induced	PSPN (-5431), GTF2F1 (+12180)
chr19	6386826	6387799	induced	PSPN (-11453), GTF2F1 (+6158)
chr19	6411663	6412873	induced	GTF2F1 (-18797), KHSRP (+12537)
chr19	6509409	6510237	induced	TNFSF9 (-21187), TUBB4A (-7228)
chr19	7584398	7585978	induced	MCOLN1 (-2324)
chr19	7711069	7712948	induced	RETN (-21921), STXBP2 (+10004)
chr19	7855104	7855909	induced	EVI5L (-55922), CLEC4M (+27472)
chr19	7998051	7998737	induced	CTXN1 (-7343), TIMM44 (+10411)
chr19	8368445	8369006	induced	CD320 (+4513), CERS4 (+94489)
chr19	8397896	8398990	induced	ANGPTL4 (-30592), RPS28 (+12059)
chr19	8570607	8571365	induced	PRAM1 (-2990)
chr19	8649181	8650535	induced	MYO1F (-7397), ADAMTS10 (+23325)
chr19	8674801	8675470	induced	ADAMTS10 (-1953)
chr19	10627801	10628804	induced	S1PR5 (+304)
chr19	10872843	10873842	induced	DNM2 (+44536), TMED1 (+73623)
chr19	11346822	11347960	induced	C19orf80 (-2904)
chr19	11353568	11354546	induced	C19orf80 (+3762), DOCK6 (+19071)
chr19	11456961	11457849	induced	TMEM205 (-683)
chr19	11474547	11475462	induced	SWSAP1 (-10356), ENSG00000105520 (+8831)
chr19	11657540	11657977	induced	CNN1 (+8227), ELOF1 (+12292)
chr19	12762936	12763377	induced	MAN2B1 (+14399), ZNF791 (+41425)
chr19	13075925	13076575	induced	DAND5 (-4046)
chr19	13873054	13874113	induced	MRI1 (-1779)
chr19	13995533	13996069	induced	NANOS3 (+7740), C19orf57 (+21177)
chr19	14141851	14143306	induced	IL27RA (+19)
chr19	14271183	14272785	induced	ASF1B (-24216), LPHN1 (+45015)
chr19	14545159	14546359	induced	DDX39A (-15580), PKN1 (-5313)
chr19	15220580	15221413	induced	SYDE1 (+2783), ILVBL (+15599)
chr19	15539764	15541282	induced	AKAP8L (-10724), WIZ (+20239)
chr19	16263785	16264328	induced	HSH2D (+9552), CIB3 (+20279)
chr19	17199029	17199939	induced	MYO9B (+12893)
chr19	17388275	17388628	induced	ENSG00000269307 (+10225), ABHD8 (+25830)
chr19	18131823	18133506	induced	MAST3 (-75938), ARRDC2 (+13688)
chr19	18182823	18183219	induced	MAST3 (-25582), ARRDC2 (+64044)
chr19	18303359	18304848	induced	MPV17L2 (+112)
chr19	18704984	18706322	induced	C19orf60 (+6118), CRLF1 (+12007)
chr19	19729922	19730589	induced	PBX4 (-531)
chr19	34114123	34114518	induced	CHST8 (-61113)
chr19	34310626	34312281	induced	KCTD15 (+22163)
chr19	35591573	35592058	induced	FXYD3 (-15350), HPN (+60406)
chr19	36218213	36219145	induced	ENSG00000272333 (+9758), IGFLR1 (+14669)
chr19	36257605	36259335	induced	HSPB6 (-9490), ARHGAP33 (-8007)
chr19	36267557	36268786	induced	ARHGAP33 (+1695), PRODH2 (+36029)
chr19	36468013	36468740	induced	SDHAF1 (-17713), LRFN3 (+41925)
chr19	36509754	36510296	induced	ALKBH6 (-4884)
chr19	38778662	38779171	induced	ENSG00000267748 (-874)
chr19	39155033	39156791	induced	ACTN4 (+17602), CAPN12 (+79202)
chr19	39222615	39223367	induced	CAPN12 (+12123), ACTN4 (+84681)
chr19	39370541	39372166	induced	RINL (-2435)
chr19	39616118	39616642	induced	PAK4 (-74)
chr19	39905505	39906140	induced	PLEKHG2 (+2598), RPS16 (+20765)
chr19	41018220	41019272	induced	SHKBP1 (-64011), SPTBN4 (+46598)
chr19	41115950	41116955	induced	LTBP4 (+13312), NUMBL (+80103)
chr19	41208302	41209916	induced	NUMBL (-12553), ADCK4 (+13681)
chr19	41698970	41699793	induced	CYP2S1 (+428)
chr19	42728582	42729053	induced	DEDD2 (-4543), ZNF526 (+4395)
chr19	42875439	42876058	induced	CNFN (+18690), MEGF8 (+45988)
chr19	45248439	45249231	induced	BCL3 (-2969)
chr19	45347582	45348480	induced	PVRL2 (-1752)
chr19	45542770	45543360	induced	CLASRP (+767)
chr19	45850771	45852172	induced	KLC3 (+7461), ERCC2 (+22404)
chr19	45997399	45998214	induced	PPM1N (-3924), RTN2 (+2512)
chr19	46001683	46002812	induced	RTN2 (-1929), PPM1N (+517)
chr19	46093635	46094721	induced	OPA3 (-6078), GPR4 (+11288)
chr19	46162323	46162769	induced	EML2 (-13659), GIPR (-8956)
chr19	46273209	46274242	induced	SIX5 (-1242)
chr19	46329988	46331229	induced	RSPH6A (-12032), SYMPK (+35939)
chr19	47814802	47815478	induced	C5AR2 (-20264), C5AR1 (+2009)
chr19	47992109	47992795	induced	KPTN (-4927)
chr19	48001073	48002128	induced	KPTN (-14076), NAPA (+16896)
chr19	48799825	48801889	induced	CCDC114 (+22475), ZNF114 (+27498)
chr19	48924848	48925619	induced	GRWD1 (-23796), GRIN2D (+27102)
chr19	49472328	49473163	induced	FTL (+4188), GYS1 (+23820)
chr19	49967006	49968020	induced	FLT3LG (-10305), ALDH16A1 (+11087)
chr19	49968902	49969783	induced	FLT3LG (-8475), ALDH16A1 (+12917)
chr19	50088064	50088814	induced	NOSIP (-4636), PRRG2 (+3856)
chr19	50261268	50261802	induced	TSKS (+5052), CPT1C (+67162)
chr19	51671111	51672034	induced	CD33 (-56781), SIGLEC7 (+26015)
chr19	52131486	52132310	induced	ENSG00000167765 (-34265), SIGLEC5 (+1690)
chr19	52264812	52265345	induced	FPR2 (-934)
chr19	54483120	54483975	induced	CACNG6 (-11994), CACNG8 (+17254)
chr19	54648933	54649563	induced	CNOT3 (+4136), LENG1 (+14372)
chr19	55740649	55741163	induced	TMEM86B (-274)
chr19	56113526	56114817	induced	FIZ1 (-3279), ZNF865 (-2599), ZNF524 (+927)
chr19	56126671	56128468	induced	ZNF784 (+8397), ZNF865 (+10799)
chr19	58608761	58610159	induced	ZSCAN18 (+20333), ZNF135 (+38853)
chr19	58896853	58897546	induced	ZNF837 (-4811), RPS5 (-1456)
chr2	1621450	1622238	induced	NONE
chr2	1651065	1652411	induced	PXDN (+96540)
chr2	8674895	8676366	induced	NONE
chr2	8721148	8721823	induced	ID2 (-97489)
chr2	10555752	10556337	induced	ODC1 (+32585)
chr2	16845583	16847023	induced	FAM49A (+799)
chr2	24233221	24233847	induced	MFSD2B (+583)
chr2	25063358	25066311	induced	PTRHD1 (-48584), ADCY3 (+77873)
chr2	25600193	25601329	induced	DNMT3A (-35302)
chr2	26696666	26697491	induced	DRC1 (+72295), OTOF (+84487)
chr2	27193179	27194360	induced	MAPRE3 (+290)
chr2	29211626	29212133	induced	C2orf71 (+85247), WDR43 (+94371)
chr2	45161876	45162652	induced	SIX3 (-6638)
chr2	62080983	62081529	induced	FAM161A (-68)
chr2	70187959	70189177	induced	ASPRV1 (+829)
chr2	70337537	70338041	induced	PCBP1 (+23204)
chr2	71287161	71288077	induced	TEX261 (-65544), NAGK (-7812)
chr2	71813425	71814521	induced	NONE
chr2	73486169	73487063	induced	CCT7 (+25250), EGR4 (+34213)
chr2	74725151	74725665	induced	MRPL53 (-24959), LBX2 (+5035)
chr2	85197405	85198174	induced	KCMF1 (-426)
chr2	85890294	85891062	induced	SFTPB (+5186), USP39 (+47369)
chr2	87036445	87036818	induced	CD8A (-1113)
chr2	89874829	89876103	induced	NONE
chr2	90485133	90485491	induced	NONE
chr2	97531666	97532445	induced	ANKRD39 (-8224), SEMA4C (+3652)
chr2	102855694	102856436	induced	IL1RL1 (-71897), IL1RL2 (+52632)
chr2	111790039	111790756	induced	BCL2L11 (-88108)
chr2	113465503	113465897	induced	NT5DC4 (-13363), SLC20A1 (+62266)
chr2	121081128	121081761	induced	INHBB (-22274), RALB (+71111)
chr2	127417628	127418158	induced	GYPC (+4384)
chr2	128406789	128407390	induced	GPR17 (+3651), LIMS2 (+15030)
chr2	129034715	129035397	induced	HS6ST1 (+41095)
chr2	129044724	129046019	induced	HS6ST1 (+30779)
chr2	131128178	131128893	induced	PTPN18 (+14956)
chr2	131911774	131913214	induced	PLEKHB2 (+50074)
chr2	134918392	134919049	induced	MGAT5 (+40968)
chr2	145089248	145090800	induced	GTDC1 (-37964)
chr2	174890353	174891169	induced	SP3 (-60331)
chr2	200323663	200324917	induced	SATB2 (-1471)
chr2	220336085	220337196	induced	GMPPA (-26982), SPEG (+37073)
chr2	220412192	220413226	induced	CHPF (-4200)
chr2	232449180	232449740	induced	NMUR1 (-54254)
chr2	232526666	232527708	induced	PTMA (-46039)
chr2	232537198	232538107	induced	PTMA (-35573)
chr2	233320818	233321559	induced	ALPI (+356)
chr2	233349507	233350376	induced	ECEL1 (+2596), ALPI (+29109)
chr2	236655533	236656320	induced	NONE
chr2	237775468	237775995	induced	NONE
chr2	238602978	238603599	induced	LRRFIP1 (+2307)
chr2	239199891	239200453	induced	PER2 (-2922)
chr2	240018616	240019391	induced	NONE
chr2	240053604	240054376	induced	NONE
chr2	240205368	240206295	induced	NONE
chr2	240580931	240581290	induced	NONE
chr2	240858121	240858677	induced	NONE
chr2	241175561	241176261	induced	OTOS (-91932)
chr2	241373507	241374279	induced	GPC1 (-1195)
chr2	241375225	241376278	induced	GPC1 (+664)
chr2	241869124	241869960	induced	SNED1 (-68713), ENSG00000226321 (+7556)
chr2	241874666	241875132	induced	SNED1 (-63356), ENSG00000226321 (+12913)
chr2	242446886	242448888	induced	STK25 (+220)
chr2	242616700	242617314	induced	DTYMK (+9399), ATG4B (+39980)
chr2	242703534	242704580	induced	GAL3ST2 (-12183), D2HGDH (+30063)
chr2	242713643	242714786	induced	GAL3ST2 (-2025)
chr20	1790906	1791608	induced	SIRPA (-84685)
chr20	3219524	3220768	induced	SLC4A11 (-1334)
chr20	5057627	5058479	induced	SLC23A2 (-67114), TMEM230 (+35680)
chr20	5296129	5297924	induced	PROKR2 (+351)
chr20	12046646	12047018	induced	NONE
chr20	31057590	31058841	induced	NONE
chr20	31144270	31144826	induced	NONE
chr20	34205208	34206018	induced	SPAG4 (+1799), CPNE1 (+35986)
chr20	35884684	35885441	induced	GHRH (+5175), RPN2 (+77614)
chr20	35985958	35987626	induced	SRC (+12235)
chr20	45946058	45946576	induced	ZMYND8 (+39097)
chr20	49448038	49448724	induced	BCAS4 (+36950), ADNP (+99369)
chr20	50807849	50808994	induced	ZFP64 (+103)
chr20	55976296	55977155	induced	RBM38 (+10263)
chr20	55989405	55990492	induced	RBM38 (+23486)
chr20	56167640	56168744	induced	ZBP1 (+27337), PCK1 (+32056)
chr20	56862394	56862888	induced	PPP4R1L (+21854)
chr20	60540367	60541351	induced	NONE
chr20	60979752	60981333	induced	CABLES2 (+1798), RPS21 (+18371)
chr20	60996954	60998624	induced	CABLES2 (-15448), GATA5 (+53237)
chr20	61001760	61002412	induced	CABLES2 (-19745), GATA5 (+48940)
chr20	61286897	61289180	induced	NTSR1 (-52150), SLCO4A1 (+14242)
chr20	61290658	61292631	induced	NTSR1 (-48544), SLCO4A1 (+17848)
chr20	61340158	61341405	induced	NTSR1 (+593)
chr20	61385189	61386265	induced	MRGBP (-42078), NTSR1 (+45538)
chr20	61890932	61892643	induced	ARFGAP1 (-12429), NKAIN4 (-5896)
chr20	61928454	61929214	induced	COL20A1 (+4296), CHRNA4 (+63905)
chr20	61946035	61947055	induced	COL20A1 (+22007), CHRNA4 (+46194)
chr20	61947441	61948136	induced	COL20A1 (+23251), CHRNA4 (+44950)
chr20	61950985	61951948	induced	COL20A1 (+26929), CHRNA4 (+41272)
chr20	61961373	61962652	induced	CHRNA4 (+30726), COL20A1 (+37475)
chr20	62024918	62026773	induced	CHRNA4 (-33107), KCNQ2 (+78145)
chr20	62048732	62051038	induced	CHRNA4 (-57146), KCNQ2 (+54106)
chr20	62133631	62134995	induced	EEF1A2 (-3808)
chr20	62161615	62162684	induced	PTK6 (+6545), PPDPF (+10073)
chr20	62377360	62378719	induced	SLC2A4RG (+6826), ZBTB46 (+84527)
chr20	62477548	62478998	induced	ZBTB46 (-15706), ABHD16B (-14293)
chr20	62592335	62593022	induced	UCKL1 (-4911)
chr20	62699347	62701931	induced	TCEA2 (+6142), RGS19 (+10206)
chr20	62703935	62704538	induced	RGS19 (+6608), TCEA2 (+9740)
chr21	34405524	34407031	induced	OLIG1 (-36172), OLIG2 (+8035)
chr21	34663777	34664313	induced	IFNAR1 (-33164), IL10RB (+25382)
chr21	35882777	35883471	induced	KCNE1 (+489)
chr21	43133807	43134329	induced	RIPK4 (+53198)
chr21	43688810	43689265	induced	TFF3 (+46723), ABCG1 (+49810)
chr21	43738981	43740452	induced	TFF3 (-3956)
chr21	44189388	44190878	induced	NONE
chr21	44870414	44873086	induced	SIK1 (-24742)
chr21	45561956	45563598	induced	C21orf33 (+9290), ICOSLG (+98051)
chr21	45706151	45709035	induced	PFKL (-12341), AIRE (+1830)
chr21	45710100	45711765	induced	PFKL (-9001), AIRE (+5170)
chr21	45948489	45949343	induced	KRTAP10-1 (+11162), LRRC3DN (+69102)
chr21	46033732	46034494	induced	KRTAP10-9 (-12927), KRTAP10-8 (+2117)
chr21	46304078	46304661	induced	PTTG1IP (-10618), ITGB2 (+44418)
chr21	46377166	46378788	induced	C21orf67 (-18217)
chr21	46459808	46460646	induced	ADARB1 (-34266)
chr21	46786674	46787731	induced	COL18A1 (-88200), POFUT2 (-79390)
chr21	46875585	46876872	induced	COL18A1 (+826)
chr21	46879916	46880382	induced	COL18A1 (+4746), SLC19A1 (+82236)
chr21	47602439	47603422	induced	FTCD (-27450), SPATC1L (+1442)
chr21	47603942	47605106	induced	SPATC1L (-151)
chr21	47743583	47744511	induced	PCNT (+11)
chr21	47782801	47783144	induced	DIP2A (-96051), PCNT (+38937)
chr22	20094057	20095429	induced	TRMT2A (+10075), DGCR8 (+26988)
chr22	20307491	20308342	induced	DGCR6L (-314)
chr22	20779502	20780708	induced	SCARF2 (+12041), ZNF74 (+31700)
chr22	21385564	21387329	induced	SLC7A4 (+400)
chr22	22048388	22049732	induced	PPIL2 (+28787), YPEL1 (+41063)
chr22	22171420	22172077	induced	YPEL1 (-81626), MAPK1 (+50170)
chr22	22274565	22276312	induced	MAPK1 (-53520), PPM1F (+31770)
chr22	25557112	25557709	induced	CRYBB3 (-38406)
chr22	28396842	28397659	induced	PITPNB (-81995)
chr22	29701933	29703311	induced	GAS2L1 (-409)
chr22	30125268	30125864	induced	CABP7 (+9493), ZMAT5 (+37403)
chr22	30766396	30767236	induced	SF3A1 (-13880), RNF215 (+16561)
chr22	30822957	30823728	induced	MTFP1 (+1825), SEC14L3 (+44693)
chr22	31264905	31265295	induced	MORC2 (+99087)
chr22	35715790	35716820	induced	HMOX1 (-60523), TOM1 (+20508)
chr22	35746374	35747527	induced	HMOX1 (-29877), TOM1 (+51154)
chr22	36689084	36690416	induced	APOL1 (+40626), MYH9 (+94313)
chr22	36790199	36790964	induced	MYH9 (-6519), TXN2 (+87495)
chr22	36861753	36863108	induced	MYH9 (-78368), TXN2 (+15646)
chr22	36888000	36888653	induced	TXN2 (-10250), FOXRED2 (+14821)
chr22	37319189	37320093	induced	CSF2RB (+9971), TST (+95867)
chr22	38082079	38083390	induced	NOL12 (+405)
chr22	38209219	38210110	induced	GALR3 (-9724), GCAT (+5753)
chr22	39171204	39172696	induced	SUN2 (-19946), DNAL4 (+18228)
chr22	39688453	39688852	induced	PDGFB (-47897), RPL3 (+27123)
chr22	41752190	41753762	induced	TEF (-24957), ZC3H7B (+55450)
chr22	43006209	43006869	induced	POLDIP3 (+4429), SERHL2 (+56614)
chr22	43364578	43365100	induced	PACSIN2 (+46312)
chr22	43558619	43559874	induced	TSPO (+11310), TTLL12 (+23892)
chr22	43677537	43678361	induced	TTLL12 (-94810), SCUBE1 (+61445)
chr22	45014220	45014824	induced	PRR5 (-58443)
chr22	45122957	45123555	induced	ARHGAP8 (+24874)
chr22	46284466	46285178	induced	WNT7B (+88187)
chr22	46322089	46323382	induced	WNT7B (+50273)
chr22	46398716	46399826	induced	WNT7B (-26262)
chr22	46402283	46404567	induced	WNT7B (-30416)
chr22	46503552	46504914	induced	PPARA (-42266)
chr22	46663724	46664298	induced	PKDREJ (-4792)
chr22	47060107	47061506	induced	GRAMD4 (+44508), CERK (+73351)
chr22	48548077	48548553	induced	NONE
chr22	49032276	49033180	induced	NONE
chr22	50335251	50335951	induced	PIM3 (-18560), CRELD2 (+23318)
chr22	50435540	50437058	induced	TTLL8 (+59065), PIM3 (+82138)
chr22	50451302	50451800	induced	TTLL8 (+43813), PIM3 (+97390)
chr22	50741935	50742963	induced	MAPK11 (-33627), PLXNB2 (+3607)
chr22	50884316	50885283	induced	SBF1 (+28653)
chr22	50983549	50986090	induced	TYMP (-16376), SYCE3 (+16514)
chr3	3840595	3842774	induced	LRRN1 (+564)
chr3	10389090	10389926	induced	SEC13 (-26646)
chr3	13316804	13317476	induced	NONE
chr3	13589359	13590546	induced	FBLN2 (-678)
chr3	14596694	14598365	induced	NONE
chr3	24536382	24537180	induced	THRB (-515)
chr3	39226134	39227023	induced	CSRNP1 (-31513), XIRP1 (+7506)
chr3	45076257	45077711	induced	CLEC3B (+9309)
chr3	46943187	46943978	induced	NBEAL2 (-77590), PTH1R (+18736)
chr3	46971825	46972485	induced	NBEAL2 (-49018), PTH1R (+47308)
chr3	47039920	47041519	induced	CCDC12 (-17248)
chr3	47043861	47044345	induced	CCDC12 (-20631)
chr3	48399292	48399787	induced	SPINK8 (-29709), PLXNB1 (+71332)
chr3	48562582	48563085	induced	SHISA5 (-20970), PFKFB4 (+31489)
chr3	49381203	49381909	induced	USP4 (-4052)
chr3	50163112	50164411	induced	SEMA3F (-28800), RBM5 (+37421)
chr3	50264344	50265671	induced	GNAI2 (-8376), GNAT1 (+35963)
chr3	51572559	51573242	induced	RAD54L2 (-2695)
chr3	52554075	52555009	induced	NT5DC2 (+13251), STAB1 (+25188)
chr3	52836833	52837278	induced	ITIH3 (+8242), ITIH4 (+27699)
chr3	53032746	53033752	induced	SFMBT1 (+46835)
chr3	53189020	53189925	induced	RFT1 (-24995), PRKCD (-5663)
chr3	53202774	53204599	induced	PRKCD (+8551), TKT (+86351)
chr3	119187648	119188203	induced	POGLUT1 (+141)
chr3	126070260	126071806	induced	KLF15 (+5252)
chr3	126268539	126270214	induced	CHST13 (+26251)
chr3	126695593	126696658	induced	PLXNA1 (-11311)
chr3	126702970	126703903	induced	PLXNA1 (-4000)
chr3	126786446	126787118	induced	PLXNA1 (+79345)
chr3	128113873	128115216	induced	DNAJB8 (+71266)
chr3	128151116	128152816	induced	DNAJB8 (+33845)
chr3	128268586	128269562	induced	GATA2 (-57046)
chr3	128764420	128766346	induced	GP9 (-14227), EFCC1 (+44911)
chr3	140660448	140661457	induced	SLC25A36 (+224)
chr3	170045243	170045713	induced	SKIL (-31933)
chr3	178866173	178867261	induced	PIK3CA (+406)
chr3	183958709	183960012	induced	ALG3 (+7398), ABCF3 (+55550)
chr3	184301084	184302594	induced	EPHB3 (+22267)
chr3	186078696	186079464	induced	DGKG (+946)
chr3	195593558	195597576	induced	MUC4 (-56419), TNK2 (+26865)
chr3	196417839	196418578	induced	CEP19 (+20955), NRROS (+51652)
chr4	646852	647316	induced	ATP5I (+21043), PDE6B (+27689)
chr4	656884	657926	induced	ATP5I (+10722), PDE6B (+38010)
chr4	1215767	1217897	induced	SPON2 (-50171), CTBP1 (+26093)
chr4	1311127	1312316	induced	UVSSA (-29382), MAEA (+28083)
chr4	1346981	1348346	induced	CRIPAK (-37676), UVSSA (+6560)
chr4	1372436	1373680	induced	CRIPAK (-12282), UVSSA (+31954)
chr4	1583830	1584328	induced	NONE
chr4	1601578	1603656	induced	FAM53A (+83371)
chr4	1625561	1626160	induced	FAM53A (+60127)
chr4	1716867	1718680	induced	SLBP (-3492)
chr4	1742781	1743453	induced	FGFR3 (-51922), TACC3 (+19851)
chr4	1824287	1825371	induced	FGFR3 (+29790), LETM1 (+33145)
chr4	2388421	2389187	induced	ZFYVE28 (+31586)
chr4	2767436	2767772	induced	SH3BP2 (-52308), TNIP2 (-9501)
chr4	2808300	2810006	induced	TNIP2 (-51050), SH3BP2 (-10759)
chr4	2825146	2827976	induced	ADD1 (-19023), SH3BP2 (+6649)
chr4	3532190	3532668	induced	LRPAP1 (+1857), DOK7 (+67391)
chr4	3781847	3782740	induced	ADRA2C (+14169)
chr4	6684683	6685057	induced	S100P (-9926), MRFAP1 (+43052)
chr4	6889720	6891043	induced	TBC1D14 (-21190)
chr4	7266343	7267196	induced	SORCS2 (+72505)
chr4	8205542	8205929	induced	HTRA3 (-65756), SH3TC1 (+4642)
chr4	26075438	26075919	induced	NONE
chr4	37310498	37311276	induced	NONE
chr4	40247432	40247960	induced	CHRNA9 (-89650), RHOH (+49169)
chr4	49111316	49112214	induced	NONE
chr4	49121752	49123303	induced	NONE
chr4	49138780	49139526	induced	NONE
chr4	49150963	49152065	induced	NONE
chr4	49152276	49152820	induced	NONE
chr4	49156207	49157204	induced	NONE
chr4	49634410	49635782	induced	NONE
chr4	49636962	49637820	induced	NONE
chr4	49649648	49650187	induced	NONE
chr4	49652052	49653027	induced	NONE
chr4	49653201	49653768	induced	NONE
chr4	71767868	71768635	induced	MOB1B (+157)
chr4	124035115	124036846	induced	NONE
chr4	129783806	129784677	induced	PHF17 (+53463)
chr4	131122722	131123621	induced	NONE
chr4	154583276	154583905	induced	TLR2 (-39061)
chr5	464867	465569	induced	EXOC3 (+21945), SLC9A3 (+59229)
chr5	1077176	1078073	induced	SLC12A7 (+34525), NKD2 (+68681)
chr5	1517287	1518346	induced	SLC6A3 (-72272), LPCAT1 (+6275)
chr5	1540165	1540643	induced	LPCAT1 (-16312)
chr5	68370949	68371886	induced	SLC30A5 (-18055)
chr5	82768311	82768672	induced	VCAN (+1208)
chr5	93953557	93954769	induced	ANKRD32 (+111)
chr5	115696717	115697504	induced	NONE
chr5	133476103	133476780	induced	TCF7 (+26040), SKP1 (+36287)
chr5	133902417	133903111	induced	PHF15 (+40966), SAR1B (+65914)
chr5	134511740	134512804	induced	NONE
chr5	141015837	141018077	induced	HDAC3 (-520), RELL2 (+364)
chr5	141324747	141325584	induced	PCDH12 (+13461), KIAA0141 (+21793)
chr5	149748784	149749710	induced	TCOF1 (+11937), CD74 (+43067)
chr5	154173168	154173610	induced	FAXDC2 (+57077), LARP1 (+80927)
chr5	169784831	169785590	induced	LCP2 (-59980), KCNMB1 (+31470)
chr5	171546997	171547763	induced	STK10 (+68010)
chr5	173213789	173214800	induced	NONE
chr5	176053024	176054120	induced	EIF4E1B (-4111), SNCB (+3793)
chr5	176316049	176317152	induced	HK3 (+9732), UNC5A (+79123)
chr5	176793619	176795863	induced	SLC34A1 (-16704), RGS14 (+9903)
chr5	176812773	176814005	induced	SLC34A1 (+1944), PFN3 (+14248)
chr5	176905265	176905942	induced	DBN1 (-5405), PDLIM7 (+18980)
chr5	178648255	178648819	induced	NONE
chr5	178751998	178752839	induced	ADAMTS2 (+20012)
chr5	179037072	179037719	induced	HNRNPH1 (+14274), RUFY1 (+59837)
chr5	179562843	179564289	induced	RNF130 (-64448), RASGEF1C (+1783)
chr5	179771430	179772004	induced	MAPK9 (-52618), GFPT2 (+8670)
chr5	180672384	180674471	induced	GNB2L1 (-2219)
chr6	33637960	33638465	induced	MNF1 (+41291), ITPR3 (+50071)
chr6	33651572	33654111	induced	MNF1 (+26662), ITPR3 (+64700)
chr6	34163626	34164705	induced	GRM4 (-62723), HMGA1 (-40484)
chr6	35738382	35739393	induced	FKBP5 (-42528), CLPSL2 (-5508)
chr6	36196490	36197059	induced	PNPLA1 (-41462), BRPF3 (+32254)
chr6	37045515	37045877	induced	PIM1 (-92283), COX6A1P2 (+33089)
chr6	38113890	38114446	induced	NONE
chr6	39786744	39787374	induced	DAAM2 (+26265)
chr6	42931762	42932423	induced	GNMT (+3597), PEX6 (+14865)
chr6	42984394	42985055	induced	RRP36 (-4658), MEA1 (-3019)
chr6	43470055	43471167	induced	YIPF3 (+14117), TJAP1 (+25350)
chr6	43603538	43604409	induced	RSPH9 (-8809), MAD2L1BP (+6697)
chr6	43737437	43738051	induced	VEGFA (-700)
chr6	43766064	43766947	induced	VEGFA (+28062)
chr6	43967695	43968433	induced	NONE
chr6	137542867	137543305	induced	IFNGR1 (-2500)
chr6	144508225	144508825	induced	STX11 (+36862)
chr6	151885421	151886437	induced	NONE
chr6	156757355	156757773	induced	NONE
chr6	159179899	159180706	induced	EZR (+60141), SYTL3 (+97952)
chr6	168589636	168590979	induced	NONE
chr6	170597106	170597892	induced	DLL1 (+2062)
chr7	394922	395390	induced	NONE
chr7	396622	397318	induced	NONE
chr7	812881	813450	induced	SUN1 (-58972), HEATR2 (+46828)
chr7	1584799	1586509	induced	TMEM184A (+10412), MAFK (+15304)
chr7	1985205	1986004	induced	NONE
chr7	2163166	2163960	induced	NONE
chr7	2271905	2272864	induced	MAD1L1 (+493)
chr7	2577637	2578011	induced	BRAT1 (+17537), LFNG (+18348)
chr7	2663357	2664405	induced	TTYH3 (-7704), IQCE (+65249)
chr7	2927340	2927893	induced	GNA12 (-43659)
chr7	4845071	4845669	induced	AP5Z1 (+30117), PAPOLB (+56255)
chr7	4873335	4874295	induced	PAPOLB (+27810), AP5Z1 (+58562)
chr7	5371429	5373155	induced	SLC29A4 (+49731), TNRC18 (+90885)
chr7	5521199	5522108	induced	TNRC18 (-58477), ACTB (+48686)
chr7	5653786	5654619	induced	FSCN1 (+21749)
chr7	6461241	6462256	induced	DAGLB (+25894), RAC1 (+47579)
chr7	26369705	26370635	induced	SNX10 (+38627)
chr7	27282223	27283038	induced	EVX1 (+467)
chr7	30974904	30975538	induced	GHRHR (-28417), AQP1 (+23751)
chr7	44116513	44117429	induced	PGAM2 (-11785), POLM (+5168)
chr7	44118984	44119982	induced	PGAM2 (-14297), POLM (+2656)
chr7	44286552	44287072	induced	YKT6 (+46164), CAMK2B (+78285)
chr7	50252244	50253271	induced	IKZF1 (-95560)
chr7	50343638	50344681	induced	IKZF1 (-4158)
chr7	50348273	50349058	induced	IKZF1 (+348)
chr7	64459163	64459821	induced	ZNF117 (-8078), ERV3-1 (+7539)
chr7	65445029	65446003	induced	GUSB (+1785)
chr7	65958519	65958901	induced	NONE
chr7	73113703	73114830	induced	WBSCR22 (+16311), STX1A (+19721)
chr7	73149011	73150531	induced	STX1A (-15783), ABHD11 (+3426)
chr7	75702994	75703385	induced	MDH2 (+25805)
chr7	75943010	75943922	induced	HSPB1 (+11605), YWHAG (+44882)
chr7	99594636	99595819	induced	AZGP1 (-21448), ZKSCAN1 (-17976)
chr7	100334486	100334908	induced	EPO (+16274), EPHB4 (+90424)
chr7	100484621	100485953	induced	UFSP1 (+2052), SRRT (+12477)
chr7	100625821	100626413	induced	MUC17 (-37236), MUC12 (+13213)
chr7	101200622	101202072	induced	MYL10 (+71229)
chr7	101821626	101822069	induced	NONE
chr7	102107594	102111435	induced	ALKBH4 (-4192), LRWD1 (+4139)
chr7	106507698	106508713	induced	PIK3CG (+2282)
chr7	128516429	128517174	induced	IRF5 (-61192), ATP6V1F (+13844)
chr7	128578887	128580558	induced	IRF5 (+1729)
chr7	131240660	131241285	induced	PODXL (+393)
chr7	138655694	138656051	induced	KIAA1549 (+10191)
chr7	148498535	148499094	induced	EZH2 (+82555)
chr7	150035068	150037428	induced	ACTR3C (-15490), RARRES2 (+2484)
chr7	150763189	150764545	induced	CDK5 (-8250), FASTK (+14064)
chr7	155151207	155152250	induced	EN2 (-99095), INSIG1 (+62243)
chr7	155281838	155283330	induced	EN2 (+31760)
chr7	155369736	155371250	induced	RBM33 (-66880)
chr7	157890566	157891433	induced	NONE
chr7	158236282	158236737	induced	NONE
chr8	584612	586070	induced	TDRP (-89560)
chr8	22547519	22548128	induced	BIN3 (-21191), EGR3 (+2991)
chr8	22549121	22550091	induced	BIN3 (-22973), EGR3 (+1209)
chr8	27317472	27318049	induced	CHRNA2 (+19052)
chr8	30515141	30516324	induced	GTF2E2 (+35)
chr8	38770961	38771473	induced	HTRA4 (-60466), PLEKHA2 (+12464)
chr8	38793890	38795562	induced	HTRA4 (-36957), PLEKHA2 (+35973)
chr8	48873184	48874055	induced	PRKDC (-877), MCM4 (+124)
chr8	101863802	101864426	induced	NONE
chr8	123923436	123924053	induced	NONE
chr8	126588120	126588903	induced	NONE
chr8	130849036	130849786	induced	GSDMC (-50277)
chr8	130899339	130900078	induced	FAM49B (+52369)
chr8	131391835	131392398	induced	ASAP1 (+22100)
chr8	141556807	141557935	induced	CHRAC1 (+35974), AGO2 (+88347)
chr8	142238945	142240062	induced	SLC45A4 (-831)
chr8	143618195	143619794	induced	ARC (+77838), BAI1 (+88204)
chr8	143699403	143700566	induced	ARC (-3152)
chr8	143808607	143809602	induced	THEM6 (+484)
chr8	144353616	144355770	induced	ZNF696 (-18866), GLI4 (+5086)
chr8	144522186	144523352	induced	MAFA (-10193)
chr8	144573509	144574744	induced	MAFA (-61551), ZC3H3 (+49496)
chr8	144680668	144682152	induced	EEF1D (-1565), TIGD5 (+1336)
chr8	144694236	144695198	induced	PYCRL (-2933)
chr8	144949137	144951651	induced	NRBP2 (-27248), EPPK1 (+2238)
chr8	144984649	144985155	induced	EPPK1 (-32270), PLEC (+40142)
chr8	145018315	145021374	induced	EPPK1 (-67213), PLEC (+5199)
chr8	145050180	145052517	induced	PLEC (-26305), PARP10 (+9273)
chr8	145057268	145058647	induced	PLEC (-32914), PARP10 (+2664)
chr8	145138631	145139547	induced	CYC1 (-10841), GPAA1 (+1576)
chr8	145659462	145661714	induced	VPS28 (-6661), TONSL (+9239)
chr8	145668262	145670714	induced	TONSL (+339)
chr8	145697275	145698938	induced	FOXH1 (+3611), KIFC2 (+6681)
chr8	145735492	145737237	induced	MFSD3 (+1908), RECQL4 (+6845)
chr8	145979656	145981440	induced	ZNF251 (+442)
chr9	32566680	32567689	induced	TOPORS (-14634), NDUFB6 (+5975)
chr9	34573578	34574428	induced	ENHO (-50964), CNTFR (+15732)
chr9	35697660	35698745	induced	CREB3 (-34129), TPM2 (-7186)
chr9	36125674	36126460	induced	GLIPR2 (-10675), RECK (+89637)
chr9	68418809	68419614	induced	NONE
chr9	91993468	91994492	induced	SEMA4D (+39768), SECISBP2 (+60559)
chr9	92280053	92280567	induced	GADD45G (+60382)
chr9	95479759	95481934	induced	IPPK (-48300), BICD2 (+46247)
chr9	100459030	100459856	induced	XPA (+196)
chr9	100896971	100897837	induced	TRIM14 (-15924), CORO2A (+37762)
chr9	107879575	107880030	induced	NONE
chr9	123675679	123676108	induced	PHF19 (-36288), TRAF1 (+15153)
chr9	128924734	128925701	induced	NONE
chr9	130227670	130228140	induced	LRSAM1 (+14113)
chr9	130341141	130341976	induced	STXBP1 (-32985), FAM129B (-10192)
chr9	130504018	130504424	induced	TOR2A (-6625), SH2D3C (+36799)
chr9	130994714	130995479	induced	CIZ1 (-28435), GOLGA2 (+43171)
chr9	131482246	131483160	induced	ZDHHC12 (+3682), PKN3 (+17901)
chr9	131869681	131871381	induced	PPP2R4 (-3066), CRAT (+2552)
chr9	132319845	132321628	induced	NTMT1 (-50426)
chr9	132410348	132411430	induced	PRRX2 (-17031), ASB6 (-6445)
chr9	132944515	132945228	induced	NCS1 (+10015)
chr9	133923560	133924553	induced	AIF1L (-47806), LAMC3 (+39588)
chr9	133986776	133987560	induced	NUP214 (-13780), AIF1L (+15305)
chr9	134248461	134248912	induced	PRRC2B (-56790), PPAPDC3 (+83606)
chr9	136222782	136223679	induced	SURF2 (-197), SURF1 (+130)
chr9	136401716	136402733	induced	ADAMTSL2 (+4939), FAM163B (+49094)
chr9	136551502	136552285	induced	DBH (+50412), SARDH (+53148)
chr9	136784334	136785481	induced	VAV2 (+72524)
chr9	136919639	136922036	induced	VAV2 (-63406), BRD3 (+12301)
chr9	137120317	137121923	induced	RXRA (-97306)
chr9	137125020	137126351	induced	RXRA (-92740)
chr9	137174998	137177332	induced	RXRA (-42261)
chr9	137627697	137628232	induced	COL5A1 (+94345)
chr9	138590042	138591616	induced	KCNT1 (-3209), SOHLH1 (+545)
chr9	138660183	138661076	induced	KCNT1 (+66592)
chr9	138812253	138812755	induced	CAMSAP1 (-13434), UBAC1 (+40722)
chr9	138882756	138883518	induced	UBAC1 (-29911), NACC2 (+59289)
chr9	139023752	139024997	induced	C9orf69 (-13666), LHX3 (+70629)
chr9	139240372	139246604	induced	DNLZ (+14753), GPSM1 (+21556)
chr9	139332978	139334268	induced	INPP5E (+651)
chr9	139503953	139505508	induced	NOTCH1 (-64417), EGFL7 (-48577)
chr9	139552806	139553810	induced	EGFL7 (0)
chr9	139914397	139916360	induced	CLIC3 (-24124), ABCA2 (+7263)
chr9	140043060	140044148	induced	GRIN1 (+9671), LRRC26 (+20899)
chr9	140122596	140125630	induced	SLC34A3 (-1096)
chr9	140126633	140133140	induced	TUBB4B (-5778), SLC34A3 (+4678)
chr9	140190448	140191682	induced	NRARP (+5638), TOR4A (+18864)
chr9	140349199	140350403	induced	ENTPD8 (-13900), NSMF (+3985)
chr9	140394526	140395407	induced	NSMF (-41181), PNPLA7 (+50019)
chr9	140509503	140510368	induced	EHMT1 (-3518)
chrUn_gl000216	1416	2083	induced	NONE
chrUn_gl000216	9053	9698	induced	NONE
chrUn_gl000220	120698	122079	induced	NONE
chrUn_gl000220	128255	129895	induced	NONE
chrUn_gl000220	132205	133409	induced	NONE
chrUn_gl000220	133544	134719	induced	NONE
chrUn_gl000220	135628	137161	induced	NONE
chrUn_gl000220	142041	143637	induced	NONE
chrUn_gl000220	144792	145584	induced	NONE
chrUn_gl000225	78711	79404	induced	NONE
chr1	40402614	40403329	supressed	MYCL (-35287), MFSD2A (-17850)
chr1	47046243	47047008	supressed	KNCN (-29739), MKNK1 (+23260)
chr1	52869918	52870859	supressed	ORC1 (-258), PRPF38A (+153)
chr1	66797824	66798533	supressed	NONE
chr1	150132850	150133556	supressed	PLEKHO1 (+11033), ANP32E (+75301)
chr1	150898718	150899164	supressed	SETDB1 (+126)
chr1	153357448	153358150	supressed	S100A12 (-9674), S100A8 (+5865)
chr1	153366269	153367343	supressed	S100A8 (-3142)
chr1	160987589	160988512	supressed	ITLN2 (-63462), F11R (+3087)
chr1	167586422	167587280	supressed	CREG1 (-63847), RCSD1 (-12479)
chr1	167639045	167639439	supressed	MPZL1 (-51945), RCSD1 (+39912)
chr1	185342912	185344750	supressed	IVNS1ABP (-57370)
chr1	185344891	185345901	supressed	IVNS1ABP (-58935)
chr1	186586822	186588054	supressed	PTGS2 (+62121)
chr1	192775598	192776599	supressed	RGS2 (-2072)
chr1	192906287	192907170	supressed	NONE
chr1	192966692	192967764	supressed	UCHL5 (+61398)
chr1	203247292	203247866	supressed	CHIT1 (-48780), BTG2 (-27085)
chr1	209941585	209942228	supressed	TRAF3IP3 (+10064), IRF6 (+37482)
chr1	225612397	225612884	supressed	LBR (+3878)
chr1	226220106	226220615	supressed	LEFTY2 (-91172), H3F3A (-31317)
chr10	31283420	31284086	supressed	ZNF438 (+37113)
chr10	64379824	64380531	supressed	NONE
chr10	89825906	89826682	supressed	NONE
chr10	126403914	126404343	supressed	FAM53B (+28490)
chr11	58910092	58910854	supressed	FAM111A (+252)
chr11	58989399	58990112	supressed	MPEG1 (-9332)
chr11	59042304	59043136	supressed	OR5AN1 (-89165), MPEG1 (-62296)
chr11	60931042	60932078	supressed	VPS37C (-2471)
chr11	67249983	67251053	supressed	AIP (+6)
chr11	108092817	108093380	supressed	ATM (-460), NPAT (+270)
chr11	126268403	126268786	supressed	ST3GAL4 (-7082), DCPS (+94948)
chr12	54069308	54069929	supressed	ATP5G2 (+490)
chr12	65093768	65094593	supressed	GNS (+59046), RASSF3 (+89888)
chr12	89556231	89556718	supressed	NONE
chr12	93577869	93578213	supressed	NONE
chr12	105076171	105076842	supressed	NONE
chr12	108954522	108955451	supressed	ISCU (-1390), SART3 (+178)
chr12	129302646	129303576	supressed	SLC15A4 (+5417)
chr13	33112454	33113104	supressed	N4BP2L2 (+157)
chr14	35755137	35755932	supressed	PSMA6 (-6028)
chr14	61958074	61958623	supressed	NONE
chr14	68318419	68319353	supressed	RAD51B (+32361)
chr14	72022926	72023730	supressed	SIPA1L1 (+27286)
chr14	91590414	91590996	supressed	C14orf159 (+9991)
chr14	92506063	92506691	supressed	TRIP11 (+26)
chr14	93131983	93132938	supressed	LGMN (+82563)
chr14	94861387	94861943	supressed	SERPINA1 (-4636)
chr15	55513626	55514845	supressed	RSL24D1 (-24971), RAB27A (+48356)
chr15	56285219	56285958	supressed	NEDD4 (-76260)
chr15	70011313	70012189	supressed	NONE
chr15	74275699	74276209	supressed	STOML1 (+8735), LOXL1 (+57155)
chr15	91388145	91389173	supressed	FURIN (-23163)
chr16	28155626	28156609	supressed	GSG1L (-81288), XPO6 (+67072)
chr16	28168761	28169468	supressed	GSG1L (-94285), XPO6 (+54075)
chr16	68877388	68877899	supressed	TANGO6 (+135)
chr16	89427238	89427889	supressed	NONE
chr17	4624747	4625361	supressed	MED11 (-9675), ARRB2 (+11066)
chr17	27252166	27253200	supressed	DHRS13 (-22594), PHF12 (+26106)
chr17	27253443	27254152	supressed	DHRS13 (-23709), PHF12 (+24991)
chr17	29820662	29821430	supressed	NONE
chr17	33867531	33868466	supressed	SLFN12L (-53123), SLFN14 (+17118)
chr17	38286612	38287011	supressed	CASC3 (-9764), MSL1 (+7945)
chr17	66493877	66495696	supressed	WIPI1 (-41225), PRKAR1A (-13781)
chr17	73483295	73484328	supressed	CASKIN2 (+27852), KIAA0195 (+31267)
chr17	73966272	73966808	supressed	FBF1 (-29421), TEN1 (-8761)
chr18	9771443	9771795	supressed	RAB31 (+63457)
chr18	74775177	74775854	supressed	MBP (+69209)
chr19	16229036	16229454	supressed	HSH2D (-25260), RAB8A (+6806)
chr19	35921350	35922029	supressed	FFAR2 (-17513), GPR42 (+59859)
chr19	35936477	35937134	supressed	FFAR2 (-2397)
chr19	41813885	41814497	supressed	HNRNPUL1 (+43955), TGFB1 (+45625)
chr19	52269126	52269717	supressed	FPR3 (-28994), FPR2 (+3409)
chr19	55384978	55385972	supressed	FCAR (-261)
chr2	55360586	55361284	supressed	RPS27A (-98603), RTN4 (-83255)
chr2	65245414	65246533	supressed	CEP68 (-37532), SLC1A4 (+29439)
chr2	70370569	70371138	supressed	PCBP1 (+56269)
chr2	70751453	70752064	supressed	TGFA (+29388)
chr2	71701772	71703088	supressed	DYSF (+8598)
chr2	100388937	100389628	supressed	NONE
chr2	101922800	101923455	supressed	RNF149 (+2030), CNOT11 (+53864)
chr2	137011010	137012225	supressed	NONE
chr2	158309994	158310617	supressed	CYTIP (-9652)
chr2	197104155	197104890	supressed	STK17B (-68224)
chr2	198172200	198173070	supressed	ANKRD44 (+2876)
chr2	219020354	219020959	supressed	CXCR1 (+11061), CXCR2 (+29930)
chr2	231084128	231084949	supressed	SP110 (+126)
chr2	231089755	231090874	supressed	SP140 (-131)
chr20	5058509	5059750	supressed	SLC23A2 (-68191), TMEM230 (+34603)
chr20	5628271	5628613	supressed	GPCPD1 (-36770)
chr20	17946335	17946963	supressed	MGME1 (-2907)
chr20	18774642	18775200	supressed	SCP2D1 (-19449)
chr20	30129748	30130553	supressed	ID1 (-62935), HM13 (+27920)
chr20	30657903	30658590	supressed	TM9SF4 (-39062), HCK (+18183)
chr20	39123037	39124111	supressed	NONE
chr20	47379711	47380203	supressed	PREX1 (+64463)
chr20	47404869	47405388	supressed	PREX1 (+39291)
chr20	52491877	52492730	supressed	NONE
chr20	52515887	52516572	supressed	NONE
chr20	56202437	56202995	supressed	ZBP1 (-7187), PMEPA1 (+82242)
chr21	34733936	34734732	supressed	IFNGR2 (-40868), IFNAR1 (+37125)
chr21	39599055	39600191	supressed	KCNJ15 (-44722)
chr22	21351292	21352009	supressed	THAP7 (+4724), LZTR1 (+15349)
chr22	36044351	36045383	supressed	APOL6 (+425)
chr22	36634850	36635301	supressed	APOL2 (+924)
chr22	43326802	43327732	supressed	ARFGAP3 (-73859), PACSIN2 (+83884)
chr3	4516778	4517251	supressed	ITPR1 (-18017), SUMF1 (-8050)
chr3	16883731	16884826	supressed	PLCL2 (-42173)
chr3	46972943	46973617	supressed	NBEAL2 (-47893), PTH1R (+48433)
chr3	71113070	71113566	supressed	FOXP1 (+66670)
chr3	112737947	112738706	supressed	C3orf17 (+359)
chr3	134316196	134316984	supressed	KY (+53274)
chr3	180319736	180320460	supressed	TTC14 (+180)
chr4	6808697	6809181	supressed	KIAA0232 (+24472)
chr4	38532413	38532753	supressed	NONE
chr4	70697222	70698266	supressed	SULT1B1 (-71314), SULT1E1 (+28126)
chr4	74601126	74601624	supressed	IL8 (-4848)
chr4	74739563	74740197	supressed	CXCL1 (+4759)
chr4	185188948	185190064	supressed	ENPP6 (-50392)
chr5	360387	360861	supressed	AHRR (+56333), C5orf55 (+82634)
chr5	10632368	10632914	supressed	NONE
chr5	88713461	88714293	supressed	NONE
chr5	98268943	98269994	supressed	CHD1 (-7229)
chr5	142381373	142382264	supressed	NONE
chr5	171556738	171557641	supressed	STK10 (+58200)
chr6	14743014	14743918	supressed	NONE
chr6	24857951	24858669	supressed	FAM65B (+52885), GMNN (+83144)
chr6	26521785	26522199	supressed	HMGN4 (-16641), BTN1A1 (+20543)
chr6	36114434	36115532	supressed	BRPF3 (-49538), MAPK13 (+16885)
chr6	36561919	36562556	supressed	SRSF3 (+93)
chr6	41149946	41150344	supressed	TREM2 (-19231), TREML2 (+18787)
chr6	53109249	53109702	supressed	GCM1 (-95849)
chr6	106967554	106968821	supressed	AIM1 (+8458)
chr6	107780407	107781455	supressed	PDSS2 (-164)
chr6	126101855	126102397	supressed	NCOA7 (-181)
chr6	159515391	159515861	supressed	FNDC1 (-74803), TAGAP (-49442)
chr7	1507364	1508126	supressed	MICALL2 (-8607), INTS1 (+36258)
chr7	5710324	5711134	supressed	FSCN1 (+78275)
chr7	7680229	7681166	supressed	MIOS (+74195), RPA3 (+77540)
chr7	73631932	73632667	supressed	LAT2 (+8552), RFC2 (+36474)
chr7	105953423	105954071	supressed	NAMPT (-28109)
chr7	105954960	105955484	supressed	NAMPT (-29584)
chr7	105985639	105987362	supressed	NAMPT (-60863)
chr7	105987646	105988522	supressed	NAMPT (-62446)
chr7	130915791	130916562	supressed	MKLN1 (-96442)
chr8	59506386	59509651	supressed	SDCBP (+42291), NSMAF (+64074)
chr8	66842833	66843237	supressed	DNAJC5B (-90760), PDE7A (-88848)
chr8	97771841	97774405	supressed	NONE
chr8	125210090	125211301	supressed	NONE
chr9	95891514	95892596	supressed	NINJ1 (+4515), C9orf89 (+33555)
chr9	111062318	111063314	supressed	NONE
chr9	120458895	120459687	supressed	TLR4 (-7359)
chr9	123496958	123497786	supressed	MEGF9 (-20624), FBXW2 (+58318)
chrX	30660555	30661351	supressed	GK (-10523)
chrX	47518035	47518742	supressed	UXT (+127)
chrX	70330857	70332297	supressed	IL2RG (-96)
chrX	102941854	102942486	supressed	MORF4L2 (-1021)
chrX	117852346	117852938	supressed	IL13RA1 (-8893)
