# Supplementary material for: Characterization of genome-wide H3K27ac profiles reveals a distinct PM2.5-associated histone modification signature
Source: Environ Health. 2015 Aug 15;14:65. doi: 10.1186/s12940-015-0052-5 (PMC4537530; doi:10.1186/s12940-015-0052-5)
Supplement: Additional file 4: Table S4. — Complete list of functional annotations. (XLSX 16 kb) [file 12940_2015_52_MOESM4_ESM.xlsx]

## Sheet: Table S4
Database	Functional annotation	P value	FDR	Fold enrichment	Genes
GO:BP	cell activation	1.21243e-07	0.000253156	1.80008	ACTN4,ADRA2C,AKT1,ALDOA,ARRB2,ATM,BCAR1,BCL3,BRPF3,CAMK2B,CAP1,CD4,CD74,CD8A,CHRNA4,CRK,CSF1,CSK,CXCR2,CXCR5,DAGLB,DGKG,EDN2,FADD,FLT3LG,FOXP1,GNA12,GNAI2,GP9,ICOSLG,ID2,IFNAR1,IKZF1,IL21R,IL8,INS,ITPR1,ITPR3,LAT2,LCK,LCP2,LEFTY2,MAPK1,MYH9,MYO1F,NEDD4,NFKB2,P2RX1,PDGFB,PIK3CA,PIK3CD,PIK3CG,PIK3R5,PIK3R6,PLCG2,POLM,PREX1,PRKCD,PRKDC,PSAP,RAB27A,RAC1,RHOH,S100A12,SELPLG,SERPINA1,SMAD4,SP3,SRC,STX4…
	positive regulation of phosphate metabolic process	2.29169e-07	0.000398754	1.6935	ADAM8,ADCY3,ADCY7,ADD1,ADRA2C,AGAP2,AKT1,ARFGAP1,ARRB2,C19orf10,C5AR1,CAP1,CD4,CD74,CD81,CDK5,CDON,CNEP1R1,CRK,CRLF1,CSF1,CSK,DOK7,ENSG00000178404,EPO,EZH2,FGF4,FGFR3,FNDC1,GADD45B,GADD45G,GBA,GHRH,GHRHR,GIPR,GNAI2,GNB2L1,GRM4,HRAS,IL6R,IL8,ILK,INS,JTB,LCK,MAP2K3,MAP3K11,MAP3K6,MAPK1,MAPK11,MAPK9,MAPRE3,MLST8,MOB1B,NSMF,PDGFB,PIK3CA,PIK3CG,PIK3R5,PIK3R6,PIM1,PKD1,PKN1,PLA2G4B,PLK1,PPP2R4,PRKAG1,P…
	response to wounding	3.47042e-07	0.000517588	1.55312	ACTB,ACTN4,ADAM8,ADRA2C,AKT1,ALDOA,APOL2,ARRB2,ATP2A3,ATP2B4,BCAR1,BRPF3,BSG,C5AR1,CAP1,CDK5,COL5A1,CRK,CSF1,CSK,CXCL1,CXCR1,CXCR2,DAGLB,DGKG,DOCK6,DYSF,EFEMP2,EHD1,EPO,F11R,FGFR3,FOS,FPR2,GAL,GATA2,GATA5,GFAP,GIPR,GNA12,GNAI2,GP9,GPR68,H3F3A,HCK,HMOX1,HRAS,IL10RB,IL27,IL4R,IL6R,IL8,INS,IRF7,ITGB2,ITIH4,ITPK1,ITPR1,ITPR3,KCNMA1,KCNMB1,KDM6B,KIF26A,LCK,LCP2,LEFTY2,LYST,LYVE1,MAFK,MAP2K3,MAPK1,NFRK…
	positive regulation of protein metabolic process	5.29093e-08	0.000552374	1.61329	ADAM8,ADCY3,ADCY7,ADD1,ADRA2C,AGAP2,AHRR,AKT1,ANAPC11,ARFGAP1,ARRB2,BCL3,BRD7,C19orf10,C19orf80,C5AR1,CD4,CD74,CD81,CDK5,CDON,CLEC3B,CNEP1R1,CRK,CRLF1,CSF1,CSK,CTBP1,DOK7,DVL1,EBI3,EPO,EZH2,FADD,FANCI,FGF4,FGFR3,FNDC1,FURIN,FZR1,GADD45B,GADD45G,GBA,GNAI2,GNB2L1,GRM4,HMOX1,HPN,HRAS,HSPB1,ICOSLG,IL27,IL6R,IL8,ILK,INS,JTB,LARP4B,LCK,LPCAT1,MAP2K3,MAP3K11,MAP3K6,MAPK1,MAPK11,MAPK7,MAPK9,MAPRE3,MEN1,M…
	platelet activation	1.11403e-06	0.000775365	2.26436	ACTN4,ADRA2C,AKT1,ALDOA,ARRB2,BCAR1,BRPF3,CAP1,CRK,CSK,DAGLB,DGKG,GNA12,GNAI2,GP9,ITPR1,ITPR3,LCK,LCP2,LEFTY2,MAPK1,P2RX1,PDGFB,PIK3CA,PIK3CG,PIK3R5,PIK3R6,PLCG2,PRKCD,PSAP,RAC1,SERPINA1,SRC,STX4,STXBP1,TGFB1,VAV2,VEGFA,VEGFB
	blood coagulation	9.71467e-07	0.000780163	1.78562	ACTB,ACTN4,ADRA2C,AKT1,ALDOA,ARRB2,ATP2A3,ATP2B4,BCAR1,BRPF3,BSG,CAP1,CDK5,CRK,CSK,DAGLB,DGKG,DOCK6,EFEMP2,EHD1,F11R,GATA2,GATA5,GNA12,GNAI2,GP9,H3F3A,HRAS,ITGB2,ITPK1,ITPR1,ITPR3,KCNMA1,KCNMB1,KIF26A,LCK,LCP2,LEFTY2,LYST,MAFK,MAPK1,P2RX1,PDE2A,PDE6B,PDGFB,PIK3CA,PIK3CG,PIK3R5,PIK3R6,PLCG2,PPIL2,PRKAR1A,PRKCD,PROZ,PSAP,PTPRJ,RAB27A,RAC1,RAD51B,RCOR1,SCUBE1,SELPLG,SERPINA1,SIRPA,SRC,STX4,STXBP1,TG…
	positive regulation of protein modification process	9.69559e-07	0.000843516	1.61301	ADAM8,ADCY3,ADCY7,ADD1,ADRA2C,AGAP2,AHRR,AKT1,ANAPC11,ARFGAP1,ARRB2,BRD7,C19orf10,C5AR1,CD4,CD74,CD81,CDK5,CDON,CNEP1R1,CRK,CRLF1,CSF1,CSK,CTBP1,DOK7,EPO,EZH2,FANCI,FGF4,FGFR3,FNDC1,FZR1,GADD45B,GADD45G,GBA,GNAI2,GNB2L1,GRM4,HRAS,IL6R,IL8,ILK,INS,JTB,LCK,MAP2K3,MAP3K11,MAP3K6,MAPK1,MAPK11,MAPK9,MAPRE3,MEN1,MLST8,NSMF,NUPR1,PDGFB,PHF19,PIK3CA,PIK3CG,PIK3R5,PIK3R6,PIM1,PKD1,PKN1,PLA2G4B,PLK1,PPP2R4…
	positive regulation of cellular protein metabolic process	7.39845e-07	0.00085822	1.58161	ADAM8,ADCY3,ADCY7,ADD1,ADRA2C,AGAP2,AHRR,AKT1,ANAPC11,ARFGAP1,ARRB2,BCL3,BRD7,C19orf10,C5AR1,CD4,CD74,CD81,CDK5,CDON,CNEP1R1,CRK,CRLF1,CSF1,CSK,CTBP1,DOK7,DVL1,EPO,EZH2,FADD,FANCI,FGF4,FGFR3,FNDC1,FURIN,FZR1,GADD45B,GADD45G,GBA,GNAI2,GNB2L1,GRM4,HRAS,IL6R,IL8,ILK,INS,JTB,LARP4B,LCK,MAP2K3,MAP3K11,MAP3K6,MAPK1,MAPK11,MAPK9,MAPRE3,MEN1,MLST8,NKD2,NSMF,NUPR1,OSBPL7,PDGFB,PHF19,PIK3CA,PIK3CG,PIK3R5,P…
	positive regulation of catalytic activity	8.28594e-07	0.000865052	1.50302	ADAM8,ADCY3,ADCY7,ADD1,ADRA2C,AGAP2,AKT1,ANAPC11,ARAP1,ARFGAP1,ARFGAP3,ARHGAP1,ARHGAP30,ARHGAP33,ARHGAP8,ARHGEF10L,ARHGEF16,ASAP1,BCL2L11,C19orf10,C5AR1,CAP1,CD4,CD74,CD81,CDK5,CLPSL2,CREB3,CRK,CSF1,CSK,CXCL1,DOK7,EDN2,ENSG00000178404,EPO,EVI5L,EZH2,FADD,FGFR3,FZR1,GADD45B,GADD45G,GHRHR,GIPR,GNAI2,GNAT1,GNB2L1,GRM4,GRTP1,HMHA1,HRAS,IL8,ILK,INS,ITPR1,ITPR3,JTB,LCK,LLGL1,LMF1,MAP2K3,MAP3K11,MAP3K6,…
	hemostasis	1.40985e-06	0.000919924	1.76797	ACTB,ACTN4,ADRA2C,AKT1,ALDOA,ARRB2,ATP2A3,ATP2B4,BCAR1,BRPF3,BSG,CAP1,CDK5,CRK,CSK,DAGLB,DGKG,DOCK6,EFEMP2,EHD1,F11R,GATA2,GATA5,GNA12,GNAI2,GP9,H3F3A,HRAS,ITGB2,ITPK1,ITPR1,ITPR3,KCNMA1,KCNMB1,KIF26A,LCK,LCP2,LEFTY2,LYST,MAFK,MAPK1,P2RX1,PDE2A,PDE6B,PDGFB,PIK3CA,PIK3CG,PIK3R5,PIK3R6,PLCG2,PPIL2,PRKAR1A,PRKCD,PROZ,PSAP,PTPRJ,RAB27A,RAC1,RAD51B,RCOR1,SCUBE1,SELPLG,SERPINA1,SIRPA,SRC,STX4,STXBP1,TG…
	wound healing	1.53688e-06	0.000943823	1.68784	ACTB,ACTN4,ADRA2C,AKT1,ALDOA,ARRB2,ATP2A3,ATP2B4,BCAR1,BRPF3,BSG,CAP1,CDK5,COL5A1,CRK,CSK,DAGLB,DGKG,DOCK6,DYSF,EFEMP2,EHD1,F11R,GATA2,GATA5,GNA12,GNAI2,GP9,H3F3A,HMOX1,HRAS,INS,ITGB2,ITPK1,ITPR1,ITPR3,KCNMA1,KCNMB1,KIF26A,LCK,LCP2,LEFTY2,LYST,MAFK,MAPK1,NINJ1,NINJ2,P2RX1,PDE2A,PDE6B,PDGFB,PIK3CA,PIK3CG,PIK3R5,PIK3R6,PLCG2,PPARA,PPIL2,PRKAR1A,PRKCD,PROZ,PSAP,PTPRJ,RAB27A,RAC1,RAD51B,RCOR1,S100A8,…
	positive regulation of phosphorylation	2.27583e-06	0.00113141	1.67142	ADAM8,ADCY3,ADCY7,ADD1,ADRA2C,AGAP2,AKT1,ARFGAP1,ARRB2,C19orf10,C5AR1,CD4,CD74,CD81,CDK5,CDON,CRK,CRLF1,CSF1,CSK,DOK7,EPO,EZH2,FGF4,FGFR3,FNDC1,GADD45B,GADD45G,GNAI2,GNB2L1,GRM4,HRAS,IL6R,IL8,ILK,INS,JTB,LCK,MAP2K3,MAP3K11,MAP3K6,MAPK1,MAPK11,MAPK9,MAPRE3,MLST8,MOB1B,PDGFB,PIK3CA,PIK3CG,PIK3R5,PIK3R6,PIM1,PKD1,PKN1,PLA2G4B,PLK1,PRKAG1,PRKAR1A,PRKCD,PSRC1,RAC1,RARRES2,RPS27A,RPS6KA4,RPTOR,S100A12,…
	positive regulation of protein phosphorylation	2.98736e-06	0.0012995	1.67179	ADAM8,ADCY3,ADCY7,ADD1,ADRA2C,AGAP2,AKT1,ARFGAP1,ARRB2,C19orf10,C5AR1,CD4,CD74,CD81,CDK5,CDON,CRK,CRLF1,CSF1,CSK,DOK7,EPO,EZH2,FGF4,FGFR3,FNDC1,GADD45B,GADD45G,GNAI2,GNB2L1,GRM4,HRAS,IL6R,IL8,ILK,INS,JTB,LCK,MAP2K3,MAP3K11,MAP3K6,MAPK1,MAPK11,MAPK9,MAPRE3,MLST8,PDGFB,PIK3CA,PIK3CG,PIK3R5,PIK3R6,PIM1,PKD1,PKN1,PLA2G4B,PLK1,PRKAG1,PRKAR1A,PRKCD,PSRC1,RAC1,RARRES2,RPS27A,RPS6KA4,RPTOR,S100A12,SEMA4D…
	regulation of body fluid levels	3.18662e-06	0.00133073	1.66902	ACTB,ACTN4,ADRA2C,AKT1,ALDOA,APRT,AQP1,ARRB2,ATP2A3,ATP2B4,ATP7B,BCAR1,BRPF3,BSG,CAP1,CDK5,CELSR2,CHRM1,CRK,CSK,DAGLB,DGKG,DOCK6,EFEMP2,EHD1,F11R,GATA2,GATA5,GHRHR,GNA12,GNAI2,GP9,H3F3A,HRAS,ITGB2,ITPK1,ITPR1,ITPR3,KCNMA1,KCNMB1,KIF26A,LCK,LCP2,LEFTY2,LYST,MAFK,MAPK1,P2RX1,PDE2A,PDE6B,PDGFB,PDSS2,PIK3CA,PIK3CG,PIK3R5,PIK3R6,PLCG2,PPIL2,PRKAR1A,PRKCD,PROZ,PSAP,PTPRJ,RAB27A,RAC1,RAD51B,RCOR1,SCUBE1…
	positive regulation of transferase activity	5.60837e-06	0.00188875	1.7485	ADAM8,ADCY3,ADCY7,ADD1,ADRA2C,AGAP2,AKT1,ARFGAP1,C19orf10,C5AR1,CD4,CD74,CD81,CDK5,CRK,CSF1,CSK,DOK7,EPO,EZH2,FGFR3,GADD45B,GADD45G,GNAI2,GRM4,HRAS,IL8,ILK,INS,JTB,MAP2K3,MAP3K11,MAP3K6,MAPK1,MAPK11,MAPRE3,PDGFB,PIK3CA,PIK3CG,PIK3R5,PIK3R6,PIM1,PKD1,PKN1,PLA2G4B,PRKAG1,PRKAR1A,PRKCD,PSRC1,RAC1,RPS2,RPS27A,RPTOR,S100A12,SERINC2,STK11,TGFA,TGFB1,TLR4,TP73,TPP1,TRAF4,VAV2,VEGFA,WIPI1,ZBTB17
	positive regulation of kinase activity	9.0751e-06	0.00263178	1.74003	ADAM8,ADCY3,ADCY7,ADD1,ADRA2C,AGAP2,AKT1,ARFGAP1,C19orf10,C5AR1,CD4,CD74,CD81,CDK5,CRK,CSF1,CSK,DOK7,EPO,EZH2,FGFR3,GADD45B,GADD45G,GNAI2,GRM4,HRAS,IL8,ILK,INS,JTB,MAP2K3,MAP3K11,MAP3K6,MAPK1,MAPK11,MAPRE3,PDGFB,PIK3CA,PIK3CG,PIK3R5,PIK3R6,PIM1,PKD1,PKN1,PLA2G4B,PRKAG1,PRKAR1A,PRKCD,PSRC1,RAC1,RPS27A,RPTOR,S100A12,STK11,TGFA,TGFB1,TLR4,TP73,TPP1,TRAF4,VAV2,VEGFA,WIPI1,ZBTB17
	regulation of protein kinase activity	9.54836e-06	0.00269418	1.60568	ADAM8,ADARB1,ADCY3,ADCY7,ADD1,ADRA2C,AGAP2,AKT1,ARFGAP1,C19orf10,C5AR1,CD4,CD74,CD81,CDK5,CDKN1C,CRIPAK,CRK,CSF1,CSK,DOK7,DUS2L,DVL1,EPO,EZH2,GADD45A,GADD45B,GADD45G,GBA,GNAI2,GNB2L1,GPS2,GRM4,GTPBP4,HRAS,HSPB1,IL8,ILK,INS,ITPRIP,JTB,MAP2K3,MAP3K11,MAP3K6,MAPK1,MAPK11,MAPRE3,MEN1,MLLT1,PDGFB,PIK3CA,PIK3CG,PIK3R5,PIK3R6,PIM1,PKD1,PKN1,PLA2G4B,PLK1,PPM1F,PRKAG1,PRKAR1A,PRKCD,PSRC1,PTK6,PTPRJ,RGS14,…
	cellular response to growth factor stimulus	8.60347e-06	0.00272183	1.68157	ADCY3,ADCY7,AGO2,AKT1,AP2A2,ARHGEF16,ARRB2,BCAR1,BCL2L11,CLEC3B,CRK,DNAL4,DTYMK,EGR3,EHD1,F11R,FGF3,FGF4,FGFR3,FIBP,FOS,FOXH1,FURIN,GATA5,GDF10,HDAC3,HRAS,HSPB1,ID1,IL8,ITPR1,ITPR3,LCK,LEFTY2,LTBP4,MAPK1,MAPK11,MAPK13,MAPK7,MAPK9,MCF2L,MEN1,MKNK1,MLST8,MYO1C,NOTCH1,NR4A1,OBSCN,PDE2A,PDGFB,PIK3CA,PIK3CD,PLEKHG2,PLK5,PMEPA1,PRKAR1A,PRKCD,RAC1,RALB,RPS27A,RPS6KB2,RTN4,SKI,SKIL,SMAD4,SRC,STUB1,TFDP1,…
	cell migration	1.22246e-05	0.00311279	1.61625	ADAM8,ARC,ARHGEF16,ARRB2,BCAR1,BSG,C5AR1,CAP1,CD248,CDK5,CELSR2,CEND1,COL5A1,CXCR1,CXCR2,DBH,EDN2,EGR3,EPHB3,EPHB4,EPX,F11R,FOXH1,FSCN1,GPR56,HCK,HRAS,ID1,IL16,IL6R,IL8,ITGB2,ITGB7,LCK,LYST,MARK1,MARK2,MESP1,MESP2,MYH9,MYO9B,NDE1,NOTCH1,NR4A1,NRTN,PAK4,PCNT,PDGFB,PIK3CA,PIK3CD,PIK3CG,PKN1,PKN3,PLXNB1,PODXL,PPIL2,PTK6,RAC1,RASGEF1A,RTN4,S100A12,S100A8,S100P,SATB2,SDCBP,SELPLG,SEMA3F,SEMA4C,SIRPA,S…
	positive regulation of protein kinase activity	1.30643e-05	0.00324742	1.74636	ADAM8,ADCY3,ADCY7,ADD1,ADRA2C,AGAP2,AKT1,ARFGAP1,C19orf10,C5AR1,CD4,CD74,CD81,CDK5,CRK,CSF1,CSK,DOK7,EPO,EZH2,GADD45B,GADD45G,GNAI2,GRM4,HRAS,IL8,ILK,INS,JTB,MAP2K3,MAP3K11,MAP3K6,MAPK1,MAPK11,MAPRE3,PDGFB,PIK3CA,PIK3CG,PIK3R5,PIK3R6,PIM1,PKD1,PKN1,PLA2G4B,PRKAG1,PRKAR1A,PRKCD,PSRC1,RPS27A,RPTOR,S100A12,STK11,TGFA,TGFB1,TLR4,TP73,TPP1,TRAF4,VEGFA,WIPI1,ZBTB17
	regulation of kinase activity	1.53885e-05	0.00357012	1.57118	ADAM8,ADARB1,ADCY3,ADCY7,ADD1,ADRA2C,AGAP2,AKT1,ARFGAP1,C19orf10,C5AR1,CD4,CD74,CD81,CDK5,CDKN1C,CRIPAK,CRK,CSF1,CSK,DOK7,DUS2L,DVL1,EPO,EZH2,FGFR3,GADD45A,GADD45B,GADD45G,GBA,GNAI2,GNB2L1,GPS2,GRM4,GTPBP4,HRAS,HSPB1,IL8,ILK,INS,ITPRIP,JTB,MAP2K3,MAP3K11,MAP3K6,MAPK1,MAPK11,MAPRE3,MEN1,MLLT1,PDGFB,PIK3CA,PIK3CG,PIK3R5,PIK3R6,PIM1,PKD1,PKN1,PLA2G4B,PLK1,PPM1F,PRKAG1,PRKAR1A,PRKCD,PSRC1,PTK6,PTPRJ,…
	regulation of protein phosphorylation	1.52195e-05	0.00361117	1.50129	ADAM8,ADARB1,ADCY3,ADCY7,ADD1,ADRA2C,AGAP2,AKT1,ARFGAP1,ARRB2,C19orf10,C5AR1,CD4,CD74,CD81,CDK5,CDKN1C,CDON,CRIPAK,CRK,CRLF1,CSF1,CSK,DOK7,DUS2L,DVL1,EPO,EZH2,FGF4,FGFR3,FNDC1,GADD45A,GADD45B,GADD45G,GBA,GNAI2,GNB2L1,GPS2,GRM4,GTPBP4,HRAS,HSPB1,IL6R,IL8,ILK,INS,ITGB2,ITPRIP,JTB,LCK,MAP2K3,MAP3K11,MAP3K6,MAPK1,MAPK11,MAPK9,MAPRE3,MEN1,MLLT1,MLST8,PDGFB,PIK3CA,PIK3CG,PIK3R5,PIK3R6,PIM1,PKD1,PKN1,PL…
	regulation of transferase activity	1.72521e-05	0.00383216	1.55749	ADAM8,ADARB1,ADCY3,ADCY7,ADD1,ADRA2C,AGAP2,AKT1,ARFGAP1,C19orf10,C5AR1,CD4,CD74,CD81,CDK5,CDKN1C,CRIPAK,CRK,CSF1,CSK,DOK7,DUS2L,DVL1,EPO,EZH2,FGFR3,GADD45A,GADD45B,GADD45G,GBA,GNAI2,GNB2L1,GPS2,GRM4,GTPBP4,HRAS,HSPB1,IL8,ILK,INS,ITPRIP,JTB,MAP2K3,MAP3K11,MAP3K6,MAPK1,MAPK11,MAPRE3,MEN1,MLLT1,PDGFB,PIK3CA,PIK3CG,PIK3R5,PIK3R6,PIM1,PKD1,PKN1,PLA2G4B,PLK1,PPM1F,PRKAG1,PRKAR1A,PRKCD,PSRC1,PTK6,PTPRJ,…
	response to growth factor stimulus	1.97044e-05	0.00411428	1.64146	ADCY3,ADCY7,AGO2,AKT1,AP2A2,ARHGEF16,ARRB2,BCAR1,BCL2L11,CLEC3B,CRK,DNAL4,DTYMK,EGR3,EHD1,F11R,FGF3,FGF4,FGFR3,FIBP,FOS,FOXH1,FURIN,GATA5,GDF10,HDAC3,HRAS,HSPB1,ID1,IL8,ITPR1,ITPR3,LCK,LEFTY2,LTBP4,MAPK1,MAPK11,MAPK13,MAPK7,MAPK9,MCF2L,MEN1,MKNK1,MLST8,MYO1C,NOTCH1,NR4A1,OBSCN,PDE2A,PDGFB,PIK3CA,PIK3CD,PLEKHG2,PLK5,PMEPA1,PRKAR1A,PRKCD,RAC1,RALB,RPS27A,RPS6KB2,RTN4,SKI,SKIL,SMAD4,SRC,STUB1,TFDP1,…
	cell chemotaxis	2.8388e-05	0.00529234	2.52897	ADAM8,ARHGEF16,ARRB2,BCAR1,C5AR1,CXCR1,CXCR2,EDN2,EGR3,IL16,IL6R,IL8,ITGB2,LYST,MYO9B,NR4A1,PDGFB,PIK3CD,PIK3CG,RAC1,S100A12,S100A8,VEGFA
	cell motility	4.51471e-05	0.0076022	1.53937	ADAM8,ARC,ARHGEF16,ARRB2,BCAR1,BSG,C5AR1,CAP1,CATSPER1,CATSPER4,CD248,CDK5,CELSR2,CEND1,COL5A1,CXCR1,CXCR2,DBH,DRC1,EDN2,EGR3,EPHB3,EPHB4,EPX,F11R,FOXH1,FSCN1,GPR56,HCK,HRAS,ID1,IL16,IL6R,IL8,ITGB2,ITGB7,LCK,LYST,MARK1,MARK2,MESP1,MESP2,MYH9,MYO9B,NDE1,NOTCH1,NR4A1,NRTN,PAK4,PCNT,PDGFB,PIK3CA,PIK3CD,PIK3CG,PKN1,PKN3,PLXNB1,PODXL,PPIL2,PTK6,RAC1,RASGEF1A,RTN4,S100A12,S100A8,S100P,SATB2,SDCBP,SELPL…
	exocytosis	6.2717e-05	0.00977262	1.93503	ACTN4,ALDOA,BRPF3,BRSK2,CAP1,CDK5,EXOC3,HCK,LAT2,LEFTY2,LIN7C,LLGL1,LLGL2,MYO1F,NKD2,OTOF,P2RX1,PCSK4,PDGFB,PIK3CD,PIK3CG,PKDREJ,PSAP,RAB27A,RAB31,RAB8A,RPH3AL,SERPINA1,STX1A,STXBP1,STXBP2,SYTL1,SYTL3,TGFB1,TNFAIP2,VEGFA,VEGFB,YKT6
PANTHER	Inflammation mediated by chemokine and cytokine signaling pathway	0.00572314	0.0669168	1.69135	ACTB,ACTG1,AKT1,ARRB2,C5AR1,COL20A1,CXCR1,CXCR2,CXCR5,FPR3,GNG12,IFNAR1,IL8,ITGB7,ITPR1,ITPR3,MAPK1,MYH9,NFKB2,PAK4,PIK3CA,PIK3CD,PIK3CG,PLCG2,PREX1,RAC1
	B cell activation	1.12543e-05	0.00171065	3.36947	FOS,HRAS,ITPR1,ITPR3,MAPK1,MAPK11,MAPK13,MAPK9,NFKB2,PIK3CA,PIK3CD,PIK3CG,PLCG2,PRKCD,RAC1,VAV2
	Integrin signalling pathway	0.000375288	0.0190146	2.00882	ACTB,ACTG1,ACTN4,ARFGAP1,BCAR1,COL16A1,COL17A1,COL20A1,COL5A1,COL8A2,CRK,CSK,HRAS,ILK,ITGAE,ITGB2,ITGB7,LAMC3,LIMS2,MAP2K3,MAPK13,MAPK9,PIK3CA,PIK3CD,PIK3CG,RAC1,SRC
	Alzheimer disease-amyloid secretase pathway	0.000394524	0.0149919	2.7611	CACNA1S,CHRM1,FURIN,KAT5,KLC3,MAPK1,MAPK11,MAPK13,MAPK7,MAPK9,PCSK4,PKN1,PKN3,PRKCD
	Angiogenesis	0.00962083	0.0913979	1.72797	AKT1,ARHGAP1,ARHGAP8,CRK,DLL1,DVL1,EPHB3,FOS,HRAS,MAPK1,NOTCH1,PDGFB,PIK3CA,PIK3CD,PIK3CG,PLCG2,PRKCD,PRR5,SRC,VEGFA,WNT7B
	Endothelin signaling pathway	0.000184659	0.0140341	2.72327	ADCY3,ADCY7,AKT1,ECEL1,EDN2,FURIN,ITPR1,ITPR3,MAPK1,PIK3CA,PIK3CD,PIK3CG,PIK3R5,PRKAR1A,PRKCD,PTGS2
	PDGF signaling pathway	0.00210125	0.0456271	2.00402	ARHGAP1,ARHGAP8,FOS,HRAS,ITPR1,ITPR3,MAPK1,MAPK7,MKNK1,MKNK2,PDGFB,PIK3CA,PIK3CD,PIK3CG,PIK3R5,PLCG2,RPS6KA4,RPS6KB2,SRGAP1,VAV2
	VEGF signaling pathway	0.00226374	0.0430111	2.52711	AKT1,ARHGAP1,ARHGAP8,HRAS,MAPK1,PIK3CA,PIK3CD,PIK3CG,PLCG2,PRKCD,PRR5,VEGFA
	Muscarinic acetylcholine receptor 1 and 3 signaling pathway	0.0114793	0.0969365	2.25908	CHRM1,GRIN1,GRIN2D,ITPR1,ITPR3,KCNQ2,PKN1,PKN3,PRKCD,STX1A
	T cell activation	0.000477575	0.0145183	2.51644	AKT1,CD74,CSK,FOS,HRAS,ITPR1,LCK,LCP2,MAPK1,MAPK9,NFKB2,PIK3CA,PIK3CD,PIK3CG,RAC1,VAV2
	Huntington disease	0.00399923	0.0506569	1.93503	ACTB,ACTG1,AKT1,AP2A2,CAPN12,CREBBP,CYC1,DNAL4,DYNC1H1,FOS,GRIK3,GRIN1,GRIN2D,MAPK9,PRODH2,RAC1,TP73,TUBB4A,TUBB4B
	FGF signaling pathway	0.00121992	0.0309045	2.19264	AKT1,FGF3,FGF4,FGFR3,HRAS,MAP2K3,MAP3K6,MAPK1,MAPK11,MAPK13,MAPK9,PIK3CA,PIK3CD,PIK3CG,PLCG2,PRKCD,RAC1,YWHAG
	Parkinson disease	0.00937373	0.0949871	1.99941	CSK,CSNK1G2,HCK,LCK,MAPK1,MAPK7,MAPK9,PSMA6,SLC6A3,SNCB,SRC,STUB1,TOR2A,YWHAG
	Axon guidance mediated by semaphorins	0.00292099	0.044399	3.92366	CDK5,DPYSL4,PLXNA1,PLXNB1,RAC1,SEMA4D
	Ras Pathway	0.00309406	0.0427543	2.34093	AKT1,HRAS,MAP2K3,MAPK1,MAPK11,MAPK13,MAPK9,PIK3CA,PIK3CD,PIK3CG,RAC1,RAC3,RALB
	Heterotrimeric G-protein signaling pathway-Gi alpha and Gs alpha mediated pathway	0.00962083	0.0913979	1.72797	ADCY3,ADCY7,ADRA2C,ARRB2,CHRM1,CREB3L4,CREBBP,CREM,GNAI2,GNG12,GPSM1,GRM4,GYS1,KCNJ9,PHKG2,PRKAR1A,PYGM,RGS14,RGS19,RGS2,SSTR5
	p53 pathway feedback loops 2	0.00260089	0.0439261	2.7611	AKT1,ATM,HRAS,MAPK11,MAPK13,PIK3CA,PIK3CD,PIK3CG,PIK3R5,TP73
	Axon guidance mediated by netrin	0.00845824	0.0918323	2.89915	NTN3,PIK3CA,PIK3CD,PIK3CG,PIK3R5,PLCG2,RAC1
